# Supplementary material for: Fungal Hybrid B heme peroxidases – unique fusions of a heme peroxidase domain with a carbohydrate-binding domain
Source: Sci Rep. 2017 Aug 24;7:9393. doi: 10.1038/s41598-017-09581-8 (PMC5571214; doi:10.1038/s41598-017-09581-8)
Supplement: Supplementary file 1 — Table with complete sequence list [file 41598_2017_9581_MOESM1_ESM.xlsx]

## Sheet: KatGs
abbreviation	accession nr.	from organism	taxonom. lineage	AA-length	PDB code
AfKatG1	1858	Archaeoglobus fulgidus	Euryarchaeota	741
BpKatG1	2303	Burkholderia pseudomallei	Betaproteobacteria	748	1MWV
CcochKatG1	11619	Chaetomium cochliodes	Ascomycetes	750
CreKatG1	2552	Chlamydomonas reinhardtii	Chlorophyta	785
DYfeKatG1	6982	Dyadobacter fermentans	Bacteroidetes	756
FjKatG	3617	Flavobacterium johnsoniae	Bacteroidetes	757
GlovioKatG	2378	Gloeobacter violaceus	Cyanobacteria	735
HmaKatG1	2440	Haloarcula marismortui	Euryarchaeota	713	1ITK
MagKatG1	2288	Magnaporthe oryzae	Ascomycetes	750
MtuKatG1	3551	Mycobacterium tuberculosis	Actinobacteria	740	1SJ2
PstaKatG1	7304	Pirellula staleyi	Planctomycetes	814
VcaKatG1	8373	Volvox carteri	Chlorophyta	710

## Sheet: CcP
abbreviation	accession nr.	from organism	taxonom. lineage	AA-length	PDB code
AalcCcP1	10715	Acremonium_alcalophilum	Ascomycota	361
AclCcP1	3383	Aspergillus clavatus	Ascomycota	321
AclCcP2	3393	Aspergillus clavatus	Ascomycota	366
AdelCcP1	10664	Auricularia delicata	Basidiomycota	385
AeuCcP1	6375	Aphanomyces euteiches	Stramenopiles	342
AflCcP1	3385	Aspergillus flavus	Ascomycota	312
AflCcP2	3386	Aspergillus flavus	Ascomycota	547
AfumCcP1	2339	Aspergillus fumigatus	Ascomycota	322
AfumCcP2	2363	Aspergillus fumigatus	Ascomycota	366
AniCcP1	3835	Emericella nidulans	Ascomycota	312
AniCcP2	2359	Emericella nidulans	Ascomycota	544
AorCcP1	2791	Aspergillus oryzae	Ascomycota	312
AorCcP2	2790	Aspergillus oryzae	Ascomycota	362
ArubCcP1	10761	Ascoidea_rubescens	Ascomycota	261
AteCcP1	3836	Aspergillus terreus	Ascomycota	305
AteCcP2	3387	Aspergillus terreus	Ascomycota	361
BbotCcP	10674	Botryobasidium_botryosum	Basidiomycota	373
BcomCcP	9626	Baudoinia_compniacensis	Ascomycota	320
BdeCcP1	5238	Batrachochytrium dendrobatidis	Chytridiomycota	359
BdeCcP2	5239	Batrachochytrium dendrobatidis	Chytridiomycota	269
BemeCcP	11119	Blastocladiella_emersonii	Chytridiomycota	274
BfuCcP2	3252	Botryotinia fuckeliana	Ascomycota	372
CcochCcP	676	Chaetomium cochliodes	Ascomycota	354
CgCcP	2808	Chaetomium globosum	Ascomycota	355
CgraCcP1	8478	Colletotrichum_graminicola	Ascomycota	361
CputCcP	10233	Coniophora_puteana	Basidiomycota	370
CreCcP1	8557	Chlamydomonas_reinhardtii	Chlorophyta	372
CrevCcP	11118	Coemansia_reversa	Zoopagomycota	360
CsubCcP1	11185	Coccomyxa_subellipsoidea	Chlorophyta	356
CsuCcP	10675	Ceriporiopsis subvermispora	Basidiomycota	378
CtCcP	2794	Candida tropicalis	Ascomycota	359
CtheCcP	G0SBM7	Chaetomium thermophilum	Ascomycota	355
CuniCcP1	12350	Cerrena unicolor	Basidiomycota	382
DhCcP1	2619	Debaromyces_hansenii	Ascomycota	428
FpinCcP	10696	Fomitopsis_pinicola	Basidiomycota	375
GinCcP1	11110	Glomus_intraradices	Glomeromycota	392
GinCcP2	11111	Glomus_intraradices	Glomeromycota	271
GmarCcP	10681	Galerina_marginata	Basidiomycota	389
GsCcP1	2568	Galdieria sulphuraria	Haptophycae	357
GzCcP1	3391	Gibberella zeae	Ascomycota	331
GzCcP2	2331	Gibberella zeae	Ascomycota	358
HpulCcP	10139	Hysterium_pulicare	Ascomycota	318
IgCcP1	2287	Isochrysis galbana	Haptophycae	300
LsulCcP1	12307	Laetiporus_sulphureus	Basidiomycota	373
LtheCcP	10769	Lachancea_thermotolerans	Ascomycota	347
MagCcP1	2342	Magnaporthe oryzae	Ascomycota	300
MagCcP2	2620	Magnaporthe oryzae	Ascomycota	364
MalglCcP	6391	Malassezia globosa	Basidiomycota	380
MbrCcP	11127	Monosiga_brevicollis	Choanoflagellida	267
MlpCcP2	10722	Melampsora_laricis-populina	Basidiomycota	376
MthCcP	10530	Myceliophthora_thermophila	Ascomycota	355
MucirCcP1	S2JCB1	Mucor circinelloides	Mucoromycotina	364
MvioCcP1	10784	Microbotryum_violaceum	Basidiomycota	299
NcCcP	1989	Neurospora crassa	Ascomycota	358
PblCcP1	5240	Phycomyces blakesleeanus	Zygomycota	371
PblCcP2	5241	Phycomyces blakesleeanus	Zygomycota	271
PguCcP1	3405	Pichia guilliermondii	Ascomycota	860
PguCcP2	3404	Pichia guilliermondii	Ascomycota	342
PiCcP1	2523	Phytophthora infestans	Stramenopiles	335
PindCcP	10781	Piriformospora_indica	Basidiomycota	391
PnoCcP1	3401	Phaeosphaeria nodorum	Ascomycota	375
PparaCcP1	2526	Phytophthora_parasitica	Stramenopiles	337
PtrCcP3	2574	Phaeodactylum_tricornutum	Bacillariophyta	399
PulCcP1	10050	Pythium_ultimum	Stramenopiles	345
RgraCcP1	10714	Rhodotorula_graminis	Basidiomycota	304
RoCcP1	2893	Rhizopus oryzae	Zygomycota	365
RoCcP2	2894	Rhizopus oryzae	Zygomycota	367
RoCcP3	2822	Rhizopusoryzae	Zygomycota	270
SAcoCcP1	11211	Saitoella_complicata	Ascomycota	286
SAspCcP	11128	Salpingoeca_sp.	Choanoflagellida	323
SbayCcP	2615	Saccharomyces bayanus	Ascomycota	364
ScaCcP	2410	Saccharomyces castellii	Ascomycota	361	2CYP
SceCcP	2361	Saccharomyces cerevisiae	Ascomycota	294
ScomCcP	10708	Schizophyllum_commune	Basidiomycota	377
SpaCcP1	2616	Saccharomyces_paradoxus	Ascomycota	360
SparCcP1	8389	Saprolegnia_parasitica	Stramenopiles	321
SparCcP2	8390	Saprolegnia_parasitica	Stramenopiles	322
SreCcP1	10665	Sporisorium_reilianum	Basidiomycota	328
SreCcP2	10666	Sporisorium_reilianum	Basidiomycota	396
SsclCcP1	3247	Sclerotinia sclerotiorum	Ascomycota	324
SsclCcP2	3251	Sclerotinia sclerotiorum	Ascomycota	372
TmelCcP1	11112	Tuber_melanosporum	Ascomycota	377
TpsCcP1	2553	Thallasiosira pseudonana	Bacillaryophyta	307
UmCcP1	2356	Ustilago maydis	Basidiomycota	330
UmCcP2	2328	Ustilago maydis	Basidiomycota	398
VcaCcP1	8559	Volvox_carteri	Chlorophyta	377
YlCcP1	2542	Yarrowia lipolytica	Ascomycota	285
YlCcP2	2343	Yarrowia lipolytica	Ascomycota	340
YlCcP3	2365	Yarrowia lipolytica	Ascomycota	297
WcoCcP	10682	Wolfiporia cocos	Basidiomycota	372

## Sheet: APx-CcP
abbreviation	accession nr.	from organism	taxonom. lineage	AA-length	PDB code
BnaAPx-CcP1	2510	Bigelowiella_natans	Cercozoa	304
BnaAPx-CcP2	11106	Bigelowiella_natans	Cercozoa	271
BsalAPx-CcP	14312	Bodo saltans	Kinetoplastida	322
EgrAPx-CcP1	7277	Euglena gracilis	Excavata	649
EhuxAPx-CcP	R1D155	Emiliania huxleyi	Haptophyceae	300
LbraAPx-CcP	6390	Leishmania braziliensis	Kinetoplastida	305
LdonAPx-CcP	13530	Leishmania donovani	Kinetoplastida	303
LinfAPx-CcP	6389	Leishmania infantum	Kinetoplastida	303	3RIV
LmAPx-CcP	2334	Leishmania major	Kinetoplastida	303
LmexAPx-CcP	E9B4H3	Leishmania mexicana	Kinetoplastida	303
LpanAPx-CcP	A0A088RQL7	Leishmania panamensis	Kinetoplastida	305
LpyrAPx-CcP	14313	Leptomonas pyrrhocoris	Kinetoplastida	326
LseyAPx-CcP	A0A0N0P6I0	Leptomonas seymouri	Kinetoplastida	326
PlbraAPx-CcP	A0A0G4IWD1	Plasmodiophora brassicae	Cercozoa	273
PparAPx-CcP1	2453	Prymnesium parvum	Haptophycae	279
StculAPx-CcP	S9V8E0	Strigomonas culicis	Kinetoplastida	349
SymAPx-CcP1	13187	Symbiodinium sp.	Dinophycae	304
TcrAPx-CcP1	2308	Trypanosoma cruzi	Kinetoplastida	328
TcrAPx-CcP2	2480	Trypanosoma cruzi	Kinetoplastida	328
TcrAPx-CcP3	K2MC36	Trypanosoma cruzi	Kinetoplastida	328
TocAPx-CcP1	11625	Thalassiosira oceanica	Bacillariophyta	334
TpsAPx-CcP1	2557	Thalassiosira pseudonana	Bacillariophyta	265

## Sheet: APx
abbreviation	accession nr.	from organism	taxonom. lineage	AA-length	PDB code
AcAPx4	2608	Allium cepa	Monocotyledons	288
AhAPx1	2871	Arachis hypogaea	Eudicotyledons	250
AmmaAPx	G3MFG7	Amblyomma maculatum	Ecdysozoa|Arthropoda	269
AqAPx	11256	Amphimedon quennslandica	Porifera	394
ArudoAPx3	A0A0A9M437	Arundo donax	Streptophyta	292
AtrAPx1	2454	Amborella_trichopoda	Basal Magnoliophyta	252
BdiAPx2	7848	Brachypodium_distachyon	Monocotyledons	250
CaclAPx1	7152	Caligus_clemensi	Ecdysozoa|Arthropoda	300
CaroAPx1	7150	Caligus rogercresseyi	Ecdysozoa|Arthropoda	331
CaroAPx2	7151	Caligus_rogercresseyi	Ecdysozoa|Arthropoda	343
CatmAPx1	7705	Chlorokybus_atmophyticus	Streptophyta	307
CcriAPx1	2631	Chondrus_crispus	Rhodophyta	237
CkAPx1	1903	Cucurbita_cv. Kurokawa	Eudicotyledons	372
CmeAPx1	2611	Cyanidioschyzon_merolae	Rhodophyta	376
CreAPx2	1958	Chlamydomonas reinhardtii	Chlorophyta	327
CspAPx1	1957	Chlamydomonas_sp.	Chlorophyta	319
CveliaAPx1	A0A0G4FQ02	Chromera velia	Alveolata	461
EgrAPx1	8110	Eucalyptus_grandis	Eudicotyledons	249
GmAPx1	1954	Glycine_max	Eudicotyledons	250	1OAF
GmAPx3	2228	Glycine_max	Eudicotyledons	287
GpAPx	2446	Galdieria partita	Rhodophyta	247
GsAPx2	2567	Galdieria_sulphuraria	Rhodophyta	290
HvAPx2	2148	Hordeum_vulgare	Monocotyledons	250
HydmagAPx	2806	Hydra_magnipapillata	Cnidaria	368
HydvirAPx	2285	Hydra viridis	Cnidaria	367
KarveAPx1	Q2IA51	Karlodinium veneficum	Dinophyceae	336
KflAPx3	376	Klebsormidium_flaccidum	Streptophyta	328
KflAPx4	7735	Klebsormidium_flaccidum	Streptophyta	299
KmAPx1	3944	Karlodinium_micrum	Dinophyceae	336
LjAPx1	2980	Lotus_japonicus	Eudicotyledons	250
LsalAPx1	11626	Lepeophtheirus_salmonis	Ecdysozoa|Arthropoda	322
LuAPx79	12042	Linum_usitatissimum	Eudicotyledons	285
MbrAPx1	6306	Monosiga brevicollis	Choanoflagellida	287
MbrAPx2	11126	Monosiga brevicollis	Choanoflagellida	253
McAPx6	2495	Mesembryanthemum crystallinum	Eudicotyledons	260
McAPx7	2496	Mesembryanthemum_crystallinum	Eudicotyledons	250
MpuAPx1	11130	Micromonas_pusilla	Chlorophyta	339
MtAPx1	3509	Medicago_truncatula	Eudicotyledons	250
NhyAPx3	7747	Nitella_hyalina	Streptophyta	247
NhyAPx6	11148	Nitella_hyalina	Streptophyta	247
NtAPx2	3946	Nicotiana_tabacum	Eudicotyledons	295	1IYN
OtAPx	7145	Ostreococcus tauri	Chlorophyta	815
PamAPx1	3949	Pennisetum_americanum	Monocotyledons	250
PhaiAPx1	731	Porphyra_haitanensis	Rhodophyta	242
PpaAPx1	2325	Physcomitrella patens	Cryptogam	250
PpaAPx2	2497	Physcomitrella patens	Cryptogam	440
PpAPx1	2579	Pinus_pinaster	Gymnospermae	249
PpAPx2	2580	Pinus_pinaster	Gymnospermae	250
PsAPx1	2462	Pisum sativum	Eudicotyledons	250	1APX
PyAPx	2406	Porphyra yezoensis	Rhodophyta	242
SAspAPx	11129	Salpingoeca_sp.	Choanoflagellida	339
SmAPx4a	7200	Selaginella_moellendorffii	Cryptogam	407
SmAPx4b	7201	Selaginella_moellendorffii	Cryptogam	407
SymAPx5	GAKY01049344	Symbiodinium sp.	Dinophyceae	345
TaAPx2	2592	Triticum_aestivum	Monocotyledons	348
TetspAPx	A0A061R978	Tetraselmis sp.	Chlorophyta	333
ThAPx3	9815	Thellungiella_halophila	Eudicotyledons	287
VcaAPx3	8562	Volvox_carteri	Chlorophyta	326
VibraAPx	A0A0G4FGS3	Vitrella brassicaformis	Chromerida	907
VuAPx1	2429	Vigna_unguiculata	Eudicotyledons	250
WmAPx2	2776	Welwitschia_mirabilis	Gymnospermae	251
ZmAPx3	6379	Zea_mays	Monocotyledons	290
ZmAPx4	6706	Zea_mays	Monocotyledons	289
ZmAPx5	995	Zea_mays	Monocotyledons	250

## Sheet: APx-R
abbreviation	accession nr.	from organism	taxonom. lineage	AA-length	PDB code
AcoAPx-R	8448	Aquilegia_coerulea	Eudicotyledons	330
AfpAPx-R	5179	Aquilegia_formosa	Eudicotyledons	332
AlyAPx-R	7462	Arabidopsis_lyrata	Eudicotyledons	329
AtAPx-R	3952	Arabidopsis_thaliana	Eudicotyledons	329
BdiAPx-R1	7459	Brachypodium_distachyon	Monocotyledons	329
BdiAPx-R2	A0A0Q3FH31	Brachypodium_distachyon	Monocotyledons	299
BrAPx-R1	8354	Brassica rapa	Eudicotyledons	327
CreAPx-R	7433	Chlamydomonas_reinhardtii	Chlorophyta	337
CsubAPx-R	I0YMW7	Coccomyxa subellipsoidea	Chlorophyta	224
CvarAPx-R	8356	Chlorella_variabilis	Chlorophyta	350
EcamAPx-R	10235	Eucalyptus_camaldulensis	Eudicotyledons	341
EglAPx-R	8436	Eucalyptus_globulus	Eudicotyledons	342
EgrAPx-R	8079	Eucalyptus_grandis	Eudicotyledons	342
FarAPx-R	5177	Festuca_arundinacea	Monocotyledons	332
GbAPx-R1	13128	Ginkgo_biloba	Gymnospermae	350
GprAPx-R	11799	Gonapodya_prolifera	Chytridiomycota	287
GrAPx-R	5180	Gossypium raimondii	Eudicotyledons	334
HvAPx-R	5184	Hordeum_vulgare	Monocotyledons	332
LeAPx-R	5186	Lycopersicon_esculentum	Eudicotyledons	326
MeAPx-R	7460	Manihot esculenta	Eudicotyledons	335
MpuAPx-R	8359	Micromonas_pusilla	Chlorophyta	347
ObrAPx-R	11361	Oryza_brachyantha	Monocotyledons	331
OlAPx-R	7453	Ostreococcus_lucimarinus	Chlorophyta	318
OsinAPx-R	7156	Oryza sativa subsp. Indica	Monocotyledons	331
OsjpAPx-R	3961	Oryza sativa subsp. Japonica	Monocotyledons	331
OtAPx-R	8358	Ostreococcus_tauri	Chlorophyta	313
PpaApx-R	5761	Physcomitrella_patens	Cryptogam	357
PtAPx-R	5192	Populus_trichocarpa	Eudicotyledons	337
PtrAPx-R	8208	Phaeodactylum_tricornutum	Bacillariophyta	327
SbAPx-R	5185	Sorghum bicolor	Magnoliophyta	333
SymAPx6-R	GAKY01127508	Symbiodinium_sp.	Dinophyceae	328
ThAPx-R	9804	Thellungiella_halophila	Eudicotyledons	330
TpsAPx-R	2559	Thalassiosira_pseudonana	Bacillariophyta	297
VcaAPx-R	8357	Volvox_carteri	Chlorophyta	325
VvAPx-R	5173	Vitis vinifera	Eudicotyledons	330
ZmAPx-R	5183	Zea_mays	Monocotyledons	337

## Sheet: Mn&LiPOX
abbreviation	accession nr.	from organism	taxonom. lineage	AA-length	PDB code
AbraPOX2b	6828	Alternaria brassicicola	Ascomycota	294
ApruPOX2b	12274	Aplosporella_prunicola	Ascomycota	296
ArPoxIIBA	2404	Arthromyces_ramosus	Basidiomycota	364	1ARP
BdotPOX2a	10534	Botryosphaeria dothidea	Ascomycota	371
BdotPOX2b	10535	Botryosphaeria dothidea	Ascomycota	312
BizePOX2	W6Y2P1	Bipolaris zeicola	Ascomycota	404
CberPOX2a	12214	Cucurbitaria_berberidis	Ascomycota	403
CcinPOX2	2403	Coprinopsis_cinerea	Basidiomycota	363	1LYK
CcochPOX2a	13155	Chaetomium cochliodes	Ascomycota	370
CdPOX2a	3842	Coprinellus_disseminatus	Basidiomycota	360
CfioPOX2a	11815	Colletotrichum_fioriniae	Ascomycota	422
CfioPOX2b	11817	Colletotrichum_fioriniae	Ascomycota	409
CgeoPOX2b	12266	Cenococcum_geophilum	Ascomycota	316
CgloPOX2a	11976	Colletotrichum gloeosporioides	Ascomycota	402
CgloPOX2b	11978	Colletotrichum gloeosporioides	Ascomycota	423
CgraPOX2a	8471	Colletotrichum_graminicola	Ascomycota	411
ChigPOX2a	8484	Colletotrichum_higginsianum	Ascomycota	423
ClunPOX2	12023	Cochliobolus_lunatus	Ascomycota	295
COsaPOX5	10544	Cochliobolus_sativus	Ascomycota	381
CsuMnP6	9654	Ceriporiopsis_subvermispora	Basidiomycota	386	4CZO
CsuMnP10	9648	Ceriporiopsis_subvermispora	Basidiomycota	378
CuniLiP1	12347	Cerrena_unicolor	Basidiomycota	358
CuniPOX2a	12355	Cerrena_unicolor	Basidiomycota	363
CuniPOX2b	12349	Cerrena_unicolor	Basidiomycota	354
DexiPOX2b	12255	Didymella exigua	Ascomycota	298
DexiPOX2c	12254	Didymella exigua	Ascomycota	314
DquePOX2b	12310	Daedalea quercina	Basidiomycota	283
DsPOx2a	8507	Dichomitus_squalens	Basidiomycota	364
DsPOX2b	8508	Dichomitus_squalens	Basidiomycota	379
DsPOX2c	8509	Dichomitus_squalens	Basidiomycota	357
DserPOX2	13960	Diplodia seriata	Ascomycota	380
FoPOX2a	6801	Fusarium_oxysporum	Ascomycota	510
FpinPOX2a	8500	Fomitopsis_pinicola	Basidiomycota	332
GauMnP1	3874	Ganoderma_australe	Basidiomycota	364
GfPOX2b	3882	Ganoderma_formosanum	Basidiomycota	364
GmoPOX2a	6806	Gibberella_moniliformis	Ascomycota	510
GspMnP1	9693	Ganoderma_sp.	Basidiomycota	364
HanPOX2b	8498	Heterobasidion_annosum	Basidiomycota	361
HmarPOX2a	A0A151VP83	Hypsizygus marmoreus	Basidiomycota	461
HpulPOX2c	8539	Hysterium_pulicare	Ascomycota	317
LfluPOX2a	12242	Lentithecium_fluviatile	Ascomycota	402
LfluPOX2b	12223	Lentithecium_fluviatile	Ascomycota	379
LfluPOX2c	12226	Lentithecium_fluviatile	Ascomycota	324
LfluPOX2d	12229	Lentithecium_fluviatile	Ascomycota	378
LmaPOX2b	9698	Leptosphaeria_maculans	Ascomycota	301
LsulPOX2a	12308	Laetiporus_sulphureus	Basidiomycota	345
MagPOX2	2447	Magnaporthe oryzae	Ascomycota	474
MamyPOX2a	A0A0M0UKJ1	Madurella mycetomatis	Ascomycota	376
MEspPOX2a	11763	Melanconium_sp.	Ascomycota	423
MgPOX2a	6815	Mycosphaerella graminicola	Ascomycota	353
MphPOX2	K2SCB4	Macrophomina phaseolina	Ascomycota	423
MthPOX2	10527	Myceliophthora thermophila	Ascomycota	362
NparPOX2	XP_007585668	Neofusicoccum parvum	Ascomycota	371
ParcPOX2a	12301	Polyporus arcularius	Basidiomycota	361
PbreMnP4	9640	Phlebia_brevispora	Basidiomycota	383
PcarMnP3	9923	Phanerochaete_carnosa	Basidiomycota	382
PcLiP1	2412	Phanerochaete_chrysosporium	Basidiomycota	372	1B85
PcLiP2	2413	Phanerochaete_chrysosporium	Basidiomycota	372
PcLiP5	2409	Phanerochaete_chrysosporium	Basidiomycota	371	1LLP
PcMnP1	2379	Phanerochaete chrysosporium	Basidiomycota	378	1MNP & 3M5Q
PcMnP5	8526	Phanerochaete_chrysosporium	Basidiomycota	381
PcriPOX2b	10554	Plicaturopsis_crispa	Basidiomycota	359
PecamPOX	A0A0G4PIQ8	Penicillium camemberti	Ascomycota	356
PerVP5	2299	Pleurotus eryngii	Basidiomycota	331	2BOQ & 3FMU
PnoPOX2b	6792	Phaeosphaeria_nodorum	Ascomycota	292
PochlLiPOX	A0A179FC40	Pochonia chlamydosporia	Ascomycota	355
PoVP4	9641	Pleurotus_ostreatus	Basidiomycota	361
PplPOX2a	6737	Postia placenta	Basidiomycota	320
PrLiP1	2401	Phlebia_radiata	Basidiomycota	370
PsaVP1	2306	Pleurotus_sapidus	Basidiomycota	361
PsoLiP7	9632	Phanerochaete_sordida	Basidiomycota	373
PsoMnP1	2387	Phanerochaete_sordida	Basidiomycota	381
PstrMnP7	8523	Punctularia_strigosozonata	Basidiomycota	378
PstrMnP8	8522	Punctularia_strigosozonata	Basidiomycota	381
PterPOX2a	10536	Pyrenophora_teres	Ascomycota	400
PtritPOX2b	6800	Pyrenophora tritici-repentis	Ascomycota	293
RrufPOX2b	8541	Rhytidhysteron_rufulum	Ascomycota	317
SchaPOX2	A0A084PUA1	Stachybotrys chartarum	Ascomycota	396
SchlPOX2	A0A084QF37	Stachybotrys chlorohalonata	Ascomycota	396
ShirPOX2b	8502	Stereum hirsutum	Basidiomycota	360
ShirPOX2c	8501	Stereum hirsutum	Basidiomycota	357
ShirPOX2d	8503	Stereum hirsutum	Basidiomycota	358
ShirPOX2e	8505	Stereum hirsutum	Basidiomycota	350
SturPOX2b	10540	Setosphaeria_turcica	Ascomycota	335
TceLiP1	2311	Trametes cervina	Basidiomycota	361	3Q3U
TvLiP1	9600	Trametes_versicolor	Basidiomycota	370
TvLiP12	9593	Trametes_versicolor	Basidiomycota	372
VdaPOX2a	6809	Verticillium_dahliae	Ascomycota	387
WcoPOX2a	8494	Wolfiporia_cocos	Basidiomycota	330
ZbrePOX2a	14261	Zymoseptoria brevis	Ascomycota	387

## Sheet: plant secretory
abbreviation	accession nr.	from organism	taxonom. lineage	AA-length	PDB code
AcPrx6	1619	Allium cepa	Monocotyledons	350
AcvPrx1	6955	Adiantum capillus-veneris	Cryptogam	323
AhPrx4	102	Arachis hypogaea	Eudicotyledons	316	1SCH
AruPrx1a	88	Armoracia_rusticana	Eudicotyledons	332
AruPrx1c	90	Armoracia_rusticana	Eudicotyledons	306	1ATJ, 1HCH
AruPrx2	57	Armoracia rusticana	Eudicotyledons	347
AtPrx23	116	Arabidopsis_thaliana	Eudicotyledons	349
AtPrx53	219	Arabidopsis_thaliana	Eudicotyledons	335	1PA2
AtrPrx2	1202	Amborella trichopoda	Magnoliophyta	326
AtrPrx3	1203	Amborella trichopoda	Basal Magnoliophyta	335
AtrPrx14	13077	Amborella trichopoda	Basal Magnoliophyta	310
AtrPrx17	12905	Amborella trichopoda	Basal Magnoliophyta	351
AtrPrx19	10004	Amborella trichopoda	Magnoliophyta	303
AtrPrx20	11482	Amborella trichopoda	Magnoliophyta	318
AtrPrx21	W1PL38	Amborella trichopoda	Basal Magnoliophyta	342
AvePrx112	6866	Aegilops_ventricosa	Monocotyledons	314
BdiPrx120	7886	Brachypodium_distachyon	Monocotyledons	361
BvulPrx1	A0A0J8BQ39	Beta vulgaris	Eudicotyledons	320
CcanPrx1	A0A068V7G2	Coffea canephora	Eudicotyledons	356
CciPrx1	1683	Cenchrus_ciliaris	Monocotyledons	307
CciPrx2	1684	Cenchrus_ciliaris	Monocotyledons	313
CclPrx20	8684	Citrus_clementina	Eudicotyledons	349
CglobPrx1	7708	Chaetosphaeridium_globosum	Streptophyta	356
CjPrx2	1223	Cryptomeria japonica	Gymnospermae	351
CloPrx3	3394	Curcuma_longa	Monocotyledons	317
CpapPrx34	8763	Carica_papaya	Eudicotyledons	327
CrPrx3	252	Ceratopteris_richardii	Cryptogam	330
CruPrx1	1215	Cycas_rumphii	Gymnospermae	325
CsPrx5	1373	Citrus_sinensis	Eudicotyledons	350
EgPrx1	2145	Elaeis_guineensis	Monocotyledons	331
EgrPrx125	8132	Eucalyptus_grandis	Eudicotyledons	326
FvPrx1	2254	Fragaria vesca	Eudicotyledons	355
GbPrx11	6201	Ginkgo_biloba	Gymnospermae	327
GmPrx1	475	Glycine_max	Eudicotyledons	352	1FHF
GmPrx137	8957	Glycine_max	Eudicotyledons	322
GmPrx138	8958	Glycine_max	Eudicotyledons	324
HvPrx101	68	Hordeum_vulgare	Monocotyledons	359	1BGP
HvPrx4	258	Hordeum_vulgare	Monocotyledons	316
LjPrx2	125	Lotus japonicus	Eudicotyledons	352
LtPrx1	1433	Liriodendron tulipifera	Streptophyta	328
MguPrx11	9181	Mimulus_guttatus	Streptophyta	350
MpPrx5	6483	Marchantia_polymorpha	Cryptogam	323
NtPrx09	1	Nicotiana_tabacum	Eudicotyledons	324
PabPrx1	1676	Picea_abies	Gymnospermae	340
PabPrx169	12702	Picea_abies	Gymnospermae	326
PabPrx179	12709	Picea_abies	Gymnospermae	349
PabPrx218	12742	Picea_abies	Gymnospermae	327
PmargPrx5	7764	Penium_margaritaceum	Streptophyta	357
PpaPrx1	245	Physcomitrella_patens	Cryptogam	323
PpaPrx2	241	Physcomitrella_patens	Cryptogam	317
PpaPrx34	6307	Physcomitrella_patens	Cryptogam	320
PpaPrx5	246	Physcomitrella_patens	Cryptogam	321
PpaPrx8	243	Physcomitrella_patens	Cryptogam	330
PpePrx2	9322	Prunus_persica	Eudicotyledons	357
PsyPrx1	9	Pinus_sylvestris	Gymnospermae	363
PtPrx67	3157	Populus trichocarpa	Eudicotyledons	354
PtaPrx53	4016	Pinus_taeda	Gymnospermae	326
RregPrx01	D1MPT2	Roystonea regia	Monocotyledons	240	3HDL
SmPrx1_122	2209	Selaginella_moellendorffii	Cryptogam	341
SmPrx12	7044	Selaginella_moellendorffii	Cryptogam	326
SmPrx25	1751	Selaginella_moellendorffii	Cryptogam	321
SmPrx35	6200	Selaginella_moellendorffii	Cryptogam	328
SmPrx52a	7040	Selaginella_moellendorffii	Cryptogam	346
SmPrx52b	7041	Selaginella_moellendorffii	Cryptogam	346
SmPrx9	6196	Selaginella_moellendorffii	Cryptogam	355
SoPrx1	70	Spinacia_oleracea	Eudicotyledons	347
SsPrx3	12583	Spirogyra sp.	Charophyta	334
SsPrx6	13546	Spirogyra sp.	Charophyta	317
StPrx14	1917	Solanum tuberosum	Eudicotyledons	359
TmPrx3	1402	Triticum_monococcum	Monocotyledons	314
TruPrx1	3988	Tortula_ruralis	Cryptogam	340
WnobPrx1	A0A0C9S7F8	Wollemia nobilis	Streptophyta	350

## Sheet: HyBpox
abbreviation	accession nr.	from organism	taxonom. lineage	AA-length	PDB code
AalcHyBpox	10717	Acremonium_alcalophilum	Ascomycota	1048
AbHyBpox1	7607	Agaricus_bisporus	Basidiomycota	597
AbHyBpox2	7608	Agaricus_bisporus	Basidiomycota	604
AdelHyBpox	10672	Auricularia_delicata	Basidiomycota	522
AgyHyBpox1	11616	Arthroderma_gypseum	Ascomycota	740
AmonHyBpox2	11960	Apiospora_montagnei	Ascomycota	797
AmusHyBpox1	11669	Amanita_muscaria	Basidiomycota	602
ApruHyBpox1	12275	Aplosporella_prunicola	Ascomycota	534
AthiHyBpox1	11649	Amanita_thiersii	Basidiomycota	604
BdeHyBpox1	5367	Batrachochytrium_dendrobatidis	Chytridiomycota	631
BdotHyBpox1	11700	Botryosphaeria_dothidea	Ascomycota	540
BdotHyBpox2	11701	Botryosphaeria_dothidea	Ascomycota	533
BfuHyBpox1	7147	Botryotinia fuckeliana	Ascomycota	515
BfuHyBpox2	7146	Botryotinia fuckeliana	Ascomycota	537
BparvHyBpox1	14310	Botryosphaeria parva	Ascomycota	503
CcinHyBpox1	5365	Coprinopsis cinerea	Basidiomycota	602
CcochHyBpox1	3712	Chaetomium cochliodes	Ascomycota	473
CcochHyBpox2	794	Chaetomium cochliodes	Ascomycota	379
CfioHyBpox1	11821	Colletotrichum fioriniae	Ascomycota	536
CfioHyBpox2	11820	Colletotrichum fioriniae	Ascomycota	523
CgHyBpox1sh	5361	Chaetomium globosum	Ascomycota	406
CgHyBpox2	5357	Chaetomium globosum	Ascomycota	1052
CgeHyBpox2	12267	Cenococcum geophilum	Ascomycota	516
CgloHyBpox3	13179	Colletotrichum gloeosporioides	Ascomycota	539
CgrayHyBpox1	11847	Cladonia_grayi	Ascomycota	543
ChigHyBpox1	11362	Colletotrichum_higginsianum	Ascomycota	538
CimHyBpox1	5359	Coccidioides immitis	Ascomycota	820
CorbiHyBpox1	14260	Colletotrichum orbiculare	Ascomycota	539
CposHyBpox1	11617	Coccidioides_posadasii	Ascomycota	757
CtheHyBpox1	10136	Chaetomium thermophilum	Ascomycota	1027
CuniHyBpox1	12363	Cerrena_unicolor	Basidiomycota	534
CuniHyBpox2	12364	Cerrena_unicolor	Basidiomycota	534
DrabHyBpox1	A0A163CBQ5	Didymella rabiei	Ascomycota	534
DsHyBpox	10678	Dichomitus_squalens	Basidiomycota	547
EfeHyBpox	10594	Epichloe_festucae	Ascomycota	902
ElaHyBpox	13890	Eutypa lata UCR-AL1	Ascomycota	542
FoHyBpox1	5364	Fusarium oxysporum	Ascomycota	530
FpsHyBpox1	11618	Fusarium_pseudograminearum	Ascomycota	531
GclHyBpox1	10605	Grosmannia_clavigera	Ascomycota	532
GgrHyBpox1	11364	Gaeumannomyces graminis	Ascomycota	546
GgrHyBpox2	13889	Gaeumannomyces graminis	Ascomycota	949
GluxHyBpox1	10644	Gymnopus_luxurians	Basidiomycota	535
GluxHyBpox3	10645	Gymnopus_luxurians	Basidiomycota	465
GluxHyBpox4	10646	Gymnopus_luxurians	Basidiomycota	359
GluxHyBpox6	10648	Gymnopus_luxurians	Basidiomycota	515
GluxHyBpox8	10650	Gymnopus_luxurians	Basidiomycota	515
GmarHyBpox3	11911	Galerina_marginata	Basidiomycota	602
GmarHyBpox10	11919	Galerina_marginata	Basidiomycota	608
GmoHyBpox1	5362	Gibberella moniliformis	Ascomycota	530
GprHyBpox1	11620	Gonapodya_prolifera	Chytridiomycota	473
GprHyBpox2	11798	Gonapodya_prolifera	Chytridiomycota	392
GsppHyBpox	10698	Ganoderma_sp.	Basidiomycota	548
GzHyBpox1	5363	Gibberella zeae	Ascomycota	531
HanHyBpox1	10572	Heterobasidion_annosum	Basidiomycota	536
HanHyBpox2	10570	Heterobasidion_annosum	Basidiomycota	536
HanHyBpox4	10574	Heterobasidion_annosum	Basidiomycota	528
HcyHyBpox2	11907	Hebeloma_cylindrosporum	Basidiomycota	610
HjHyBpox1	5386	Hypocrea jecorina (Trichoderma reesei)	Ascomycota	927
HjHyBpox2	A0A024RZM9	Hypocrea jecorina (Trichoderma reesei)	Ascomycota	468
HmarmHyBpox1	A0A151VNF1	Hypsizygus marmoreus	Basidiomycota	483
HyspHyBpox1	11943	Hypoxylon_sp.	Ascomycota	550
HyspHyBpox2	11757	Hypoxylon_sp.	Ascomycota	545
HyspHyBpox3	11759	Hypoxylon_sp.	Ascomycota	550
LameHyBpox1	11734	Laccaria_amethystina	Basidiomycota	593
LbiHyBpox	6534	Laccaria bicolor	Basidiomycota	600
LmaHyBpox	11363	Leptosphaeria_maculans	Ascomycota	534
MagHyBpox1	2621	Magnaporthe oryzae	Ascomycota	548
MagHyBpox2	5356	Magnaporthe oryzae	Ascomycota	804
MamyHyBpox	KXXX83278.1	Madurella mycetomatis	Ascomycota	426
ManiHyBpox1	11124	Metarhizium_anisopliae	Ascomycota	904
MbruHyBpox1	11621	Marssonina_brunnea	Ascomycota	528
MchlHyBpox	14236	Mycena chlorophos	Basidiomycota	527
MgrHyBpox1	14311	Magnaporthe grisea (Pyricularia grisea)	Ascomycota	548
MicaHyBpox1	7154	Microsporum_canis	Ascomycota	742
MperHyBpox1	7155	Moniliophthora perniciosa	Basidiomycota	428
MperHyBpox2	10774	Moniliophthora_perniciosa	Basidiomycota	499
MphHyBpox1	11627	Macrophomina_phaseolina	Ascomycota	532
MpoaHyBpox2	12451	Magnaporthe poae	Ascomycota	757
MthHyBpox1	10137	Myceliophthora thermophila	Ascomycota	1057
MvarHyBpox1	11999	Meliniomyces_variabilis	Ascomycota	999
MvarHyBpox2	12000	Meliniomyces_variabilis	Ascomycota	564
MvarHyBpox3	12001	Meliniomyces_variabilis	Ascomycota	507
NcHyBpox1	5358	Neurospora crassa	Ascomycota	852
NdisHyBpox1	11864	Neurospora_discreta	Ascomycota	835
NtetHyBpox1	11622	Neurospora_tetrasperma	Ascomycota	823
OmaiHyBpox2	11855	Oidiodendron_maius	Ascomycota	531
OppiHyBpox	S3D4X9	Ophiostoma piceae	Ascomycota	1030
PanHyBpox1	5372	Podospora anserina	Ascomycota	1038
ParcHyBpox1	12303	Polyporus arcularius	Basidiomycota	546
PdestHyBpox1	A0A177A4H3	Pseudogymnoascus destructans	Ascomycota	558
PhrhoHyBpox1	A0A0F7SIM1	Phaffia rhodozyma	Basidiomycota	633
PnoHyBpox1	5360	Phaeosphaeria nodorum	Ascomycota	531
PstrHyBpox	10712	Punctularia_strigosozonata	Basidiomycota	546
PtritHyBpox1	7157	Pyrenophora tritici-repentis	Ascomycota	526
ScomHyBpox1	7938	Schizophyllum_commune	Basidiomycota	529
ShirHyBpox	10688	Stereum_hirsutum	Basidiomycota	533
SmaHyBpox1	7297	Sordaria_macrospora	Ascomycota	843
SsclHyBpox	6331	Sclerotinia sclerotiorum	Ascomycota	576
TasHyBpox1	11638	Trichosporon_asahii	Basidiomycota	594
TasHyBpox2	11639	Trichosporon_asahii	Basidiomycota	564
TasHyBpox3	J5QAL9	Trichosporon_asahii	Basidiomycota	588
TaspHyBpox1	11990	Trichoderma_asperellum	Ascomycota	912
TatHyBpox1	10613	Trichoderma_atroviride	Ascomycota	922
TeqHyBpox1	11624	Trichophyton_equinum	Ascomycota	740
TmiHyBpox	12858	Togninia minima	Ascomycota	947
TolHyBpox1	A0A0J0XF12	Cutaneotrichosporon oleaginosus	Basidiomycota	621
TstHyBpox1	7831	Talaromyces_stipitatus	Ascomycota	684
TterHyBpox1	11623	Thielavia_terrestris	Ascomycota	754
TtoHyBpox1	11365	Trichophyton_tonsurans	Ascomycota	740
TviHyBPox1	10612	Trichoderma_virens	Ascomycota	909
UrHyBpox1	5387	Uncinocarpus reesii	Ascomycota	747
VaaHyBpox	7153	Verticillium albo-atrum	Ascomycota	535
VdaHyBpox1	10602	Verticillium dahliae	Ascomycota	1021
VdaHyBpox2	11366	Verticillium_dahliae	Ascomycota	515
