# Supplementary material for: Fungal Hybrid B heme peroxidases – unique fusions of a heme peroxidase domain with a carbohydrate-binding domain
Source: Sci Rep. 2017 Aug 24;7:9393. doi: 10.1038/s41598-017-09581-8 (PMC5571214; doi:10.1038/s41598-017-09581-8)
Supplement: Supplementary file 2 — Supplementary Material [file 41598_2017_9581_MOESM2_ESM.zip]

Archive with 2 entries (2 files):
- Supplemental material 2 sequence alignment.fas
- Supplemantary Fig1.mts
