# Supplementary material for: Fungal Hybrid B heme peroxidases – unique fusions of a heme peroxidase domain with a carbohydrate-binding domain
Source: Sci Rep. 2017 Aug 24;7:9393. doi: 10.1038/s41598-017-09581-8 (PMC5571214; doi:10.1038/s41598-017-09581-8)
Supplement: Supplementary file 2 — Supplementary Material [file 41598_2017_9581_MOESM2_ESM.zip › Supplemental material 2 sequence alignment.fas]

>BpKatG1. Burkholderia pseudomallei PDB:1MWV here only N domain.
MPGSDAGPRRRGVHEQRRNRM---SNEAK----------CPFHQAAGNGTS---------
-------NRDWWPNQLDLSILHRHSSLSDPMGKDFNY----AQAFEKLDLAAVKRDLHA-
------LMTTSQDWWPADFGHYGGL-----------------------------------
--------------------FIRMAWHSAGTYRTAD---GR---GGAGEGQQRF---APL
NSWPDNA--N-L-DKARR--LLWPIKQK--YGRA----ISWADLLILTGNVALESM-G--
FKT--FGFAGGRADTWEP------EDVYWGSEKIWLELSGGPNSRYSGDRQLENPLAAVQ
MGLIYVNPEG-------------------------PDG-NPDPVAAARDIRDTFAR-MAM
ND-EETVALIAGGHTFGKTHGAGPASNVG-AEPEAA-GI-EAQGLGWKSAYRTGKGADAI
TSGLEVTWTTTPTQWSHNFFENLFGYEWELTKSPAGAHQWVAKGADAVIPDAFDPSKKHR
PTMLTTDLSLR-FDPAYEKI-------SRRFHENP--------------------E-QFA
DAFARAW------FKLT--HRDMGPRARY--LG---------------------------
------------------------------------------------------------
------------------------------------------------------------
------------------------------------------------------------
------------------------------------------------------------
------------------------------------------------------------
------------------------------------------------------------
------------------------------------------------------------
------------------------------------------------------------
----------------
>MagKatG2. Magnaporthe oryzae PDB:3UT2 here only N domain.
MHASLSSWLLAASLLTQPISVSGQGCPFAKRDGTVDSSLPQKRADAPETTTFGRCAVKSN
QAGGGTRSHDWWPCQL---RLDVLRQFQPSQNPLGGD-FDYAEAFQSLDYEAVKKDIAA-
------LMTESQDWWPADFGNYGGL-----------------------------------
--------------------FVRMAWHSAGTYRAMD---GR---GGGGMGQQRF---APL
NSWPDNQ--N-L-DKARR--LIWPIKQK--YGNK----ISWADLMLLTGNVALENM-G--
FKT--LGFGGGRADTWQSDEAVYWGAETTFVPQGNDVRYNNSVDINARADKLEKPLAATH
MGLIYVNPEG-------------------------PNG-TPDPAASAKDIREAFGR-MGM
ND-TETVALIAGGHAFGKTHGAVKGSNIGPAPEAADLGM---QGLGWHNSVGDGNGPNQM
TSGLEVIWTKTPTKWSNGYLESLINNNWTLVESPAGAHQWEAVNGTVDYPDPFDKTKFRK
ATMLTSDLAL-INDPEYLKI-------SQRWLEHP-------------------EE-L-A
DAFAKAW------FKLL--HRDLGPTTRY--LG---------------------------
------------------------------------------------------------
------------------------------------------------------------
------------------------------------------------------------
------------------------------------------------------------
------------------------------------------------------------
------------------------------------------------------------
------------------------------------------------------------
------------------------------------------------------------
----------------
>SceCcP. Saccharomyces cerevisiae PDB:2CYP.
------------------------TT----------PLVHVASVEKGR------------
-------SYEDFQKV--------YNAIALKLREDDEYDN--YIGYGPV------------
------------------------------------------------------------
--------------------LVRLAWHTSGTWDKHD---NT---GGSYGGTYRFKK-EF-
-NDPSNA--G-L---QNG--FKF-LEPIHKEFPW----ISSGDLFSLGGVTAVQEM-Q--
GPK--IPWRCGRVDTPED------------------------------------------
---------TT-----------------------PDNGRLPDADKDADYVRTFFQR-LNM
ND-REVVALM-GAHALGKTHLKN----------S---G----------------------
---YEGPW---GAAN-NVFTNE-FYLNL-LNEDWKLEKND--------ANNEQWDSKSGY
-MMLPTDYSLIQ-DPKYLSIVKEYANDQDKFFKDFS----KAFE----------------
--------------KLLENGITFPKDAPSPFIFKTLEEQGL-------------------
------------------------------------------------------------
------------------------------------------------------------
------------------------------------------------------------
------------------------------------------------------------
------------------------------------------------------------
------------------------------------------------------------
------------------------------------------------------------
------------------------------------------------------------
----------------
>PsAPx1. Pisum sativum PDB:1APX.
------------------------------------------------------------
-------MGKSYPTV--------SPDYQKAIEKA-------KRKLRGFIA----------
------EKKCAPL-----------------------------------------------
--------------------ILRLAWHSAGTFDSKT---KT---GGPF-GTIKHQA-EL-
-AHGANN--G-L-DIAVR--LLEPIKEQ--F-PI----VSYADFYQLAGVVAVEIT-G--
GPE--VPFHPGREDKPEP------------------------------------------
---------P-------------------------PEGRLPDATKGSDHLRDVFGKAMGL
SD-QDIVALS-GGHTIGAAHKER----------S---G----------------------
---FEGPW---TSNP-LIFDNSYFTEL--LTGEKDGLLQL--------------------
----PSDKALLT-DSVFRPLVE-------KYAADE-DVF--------FA------D----
------YAEA----HLKLS--E---------LGFAEA-----------------------
------------------------------------------------------------
------------------------------------------------------------
------------------------------------------------------------
------------------------------------------------------------
------------------------------------------------------------
------------------------------------------------------------
------------------------------------------------------------
------------------------------------------------------------
----------------
>LmAPx-CcP. Leishmania major PDB:3RIV.
----------------MSGTSRRAKG----------LFTGIAVGTFVS------------
-------GAMFVSCA--------SARVEEPPFDIRAL----RADIEDMIS--E-------
------KLELGPS-----------------------------------------------
--------------------LIRLAWHEAASYDCFK---KD---GSPNSASMRFKP-EC-
-LYAGNK--G-L-DIPRK--ALE-TLKK--KYPQ----ISYADLWVLAAYVAIEYM-G--
GPT--IPFCWGRVDAKDG------------------------------------------
------SVCG-------------------------PDGRLPDGSKTQSHVREVFRR-LGF
ND-QETVALI-GAHTCGECHIEF----------S---G----------------------
---YHGPW----THDKNGFDNSFFTQL--LDEDWVLNPKVEQM--------QLMDRATTK
LMMLPSDVCLLL-DP---S-----------YRKYV-ELYAKDN-DRF---NKDFA-----
-NAFKK-LTELGTRNL---HKAPASES---------------------------------
------------------------------------------------------------
------------------------------------------------------------
------------------------------------------------------------
------------------------------------------------------------
------------------------------------------------------------
------------------------------------------------------------
------------------------------------------------------------
------------------------------------------------------------
----------------
>CvarAPx-R. Chlorela variabilis chlorophyt APx-related.
MISSAPCQKGAVAQLHCSTVCHTPKR----------HAAVRCSCTASGETRLDGASRESR
KLLTVPPADAVLTGGSSTRSSGAHPRRRDLLQAAMAAPLPQLLPWPGLAAAATAGEPGPR
YLTAEQQAAVDAAFAATLPKSKAPV-----------------------------------
--------------------MVRLVFHDAGSYSAAA---GD---GGVN-ASIRF---EL-
-DRPDNF--G-L-KRGWN--VIE-ATDKKLKGTAAEGAVSKADLIALAGAYAVRIT-G--
GPA--IQVAVGRQDAAAA------------------------------------------
---------D-------------------------PDGRMPELDFSAEQQLANFAA-KGL
SA-QEFVVL-SGSHTLG---SK---------------G----------------------
-------Y--GDPV---TFDNTYYKTL---LQQPWVD----------KSNEMAQHT----
--GIPTDHVLP-DDP---TCRPLIQR----YAADQAAFFADFA---AAYDKMASLG----
---ARWA-----------------------------------------------------
------------------------------------------------------------
------------------------------------------------------------
------------------------------------------------------------
------------------------------------------------------------
------------------------------------------------------------
------------------------------------------------------------
------------------------------------------------------------
------------------------------------------------------------
----------------
>PcLiP5. Phanerochaete chrysosporium PDB:1LLP, ID:2409 with signal.
---------------MAFKQLFAAIT----------VALSLTAANAAV--VKEKRATCAN
GKTVGDASCCAWFDV--------LDDIQANMFHGG---------------QCG-------
--------AEAHE-----------------------------------------------
--------------------SIRLVFHDSIAISPAMEAKGKFGGGGADGSIMIFDTIET-
-AFHPNI--G-L---DEV--VAM-QKPF--VQKH---GVTPGDFIAFAGAVALSNCPG--
APQ--MNFFTGRKPATQP------------------------------------------
---------A-------------------------PDGLVPEPFHTVDQIIARVND-AGE
FDELELVWML-SAHSVAAVNDVD-PTVQ---------G----------------------
-----LPF---DSTP-GIFDSQFFVETQFRG----T---LFPGSGGN---QGEVESGMAG
EIRIQTDHTLAR-DSRTACE----------WQS-F-------VGN-------QSKLV-DD
FQFIFLALT-----QLGQ---DPNAMTDCSDVIP-L------SKP-----IPG---NGPF
----------------------------------SF-FPPGKSHSD---IEQACAETPFP
SL-VT-LPGPATSVARIPPHKA--------------------------------------
------------------------------------------------------------
------------------------------------------------------------
------------------------------------------------------------
------------------------------------------------------------
------------------------------------------------------------
------------------------------------------------------------
----------------
>PcMnP1. Phanerochaete chrysosporium PDB:1MNP, 3M5Q.
------------------AVCPDGTR----------VSHAACCAFIPL------------
-----------------------AQDLQETIFQN----------------ECG-------
--------EDAHE-----------------------------------------------
--------------------VIRLTFHDAIAISRSQ---GPKAGGGADGSMLLFPTVEP-
-NFSANN--G-I---DDS--VNN-LIPF--MQKH-NT-ISAADLVQFAGAVALSNCPG--
APR--LEFLAGRPNKTIA------------------------------------------
---------A-------------------------VDGLIPEPQDSVTKILQRFEDAGGF
TP-FEVVSLLAS-HSVARADKVD-QTID--------------------------------
----AAPF---DSTP-FTFDTQVFLEVLLKGV---GFPGSANNTGEVASPLPLGSGSDTG
EMRLQSDFALAH-DPRTACI----------WQG-F-------VNEQA----FMAASF---
----RAA-----MSKLAVLGHNRNSLIDCSDVVP-VP--KPATGQPAM------------
---FPAS-TGPQDLELSCPSER-------------FPTLTTQPGASQSLIAHCPDG----
S--MS-CPGVQFNGPA--------------------------------------------
------------------------------------------------------------
------------------------------------------------------------
------------------------------------------------------------
------------------------------------------------------------
------------------------------------------------------------
------------------------------------------------------------
----------------
>PerVP5. Pleurotus eryngii versatile PDB:3FMU,2boq.
------------------ATCDDGRT----------TANAACCILFPI------------
-----------------------LDDIQENLFDGA---------------QCG-------
--------EEVHE-----------------------------------------------
--------------------SLRLTFHDAIGFSPTL---GG---GGADGSIIAFDTIET-
-NFPANA--G-IDEIVSA------QKPF----VA-KHNISAGDFIQFAGAVGVSNCPG--
GVR--IPFFLGRPDAVAA------------------------------------------
---------S-------------------------PDHLVPEPFDSVDSILARMGD-AGF
SP-VEVVWLLAS-HSIAAADKVD-PSIP---------G----------------------
-----TPF---DSTP-EVFDSQFFIETQLKGR-------LFPGTADNKGEAQSPL---QG
EIRLQSDH-LLARDPQTACE----------WQS--------MVNNQ-PKIQNRFAATMSK
MALLGQDKTK---L-I-----DC-S-----DV---IPTPPA---LVGAAHLP--------
---AGFSL--SDVEQAC--------AAT------PFPALTADPGPVTS-V-PP---VPGS
------------------------------------------------------------
------------------------------------------------------------
------------------------------------------------------------
------------------------------------------------------------
------------------------------------------------------------
------------------------------------------------------------
------------------------------------------------------------
----------------
>AruPrx1c. Armoracia rusticana "HRP" PDB:1ATJ, 1HCH ID90.
--------------------QLTPTF----------------------------------
-------IDNSCPNV--------SNIVRDTIVNELRS-----------------------
------DPRIAAS-----------------------------------------------
--------------------ILRLHFHDCFVNGCDA---SI----LLD-NTTSF---RTE
KDAFGNA--N-S-ARGFP--VIDRMKAA--VESACPRTVSCADLLTIAAQQSVTLA-G--
GPSWRVPL--GRRDSLQA------------------------------------------
-------FLDL------------------------ANANLPAPFFTLPQLKDSFRN-VGL
NRSSDLVALS-GGHTFGKNQCRFIMDRLYNFSNT---GLPDPTLNTTYLQTLRGLCPLNG
NLSALVDF---DLRTPTIFDNKYYVN--LEE-----QKGLI-------------------
----QSDQELFSSPNATDTI-PLVRSFANSTQTFFNAFVEAMDRMGNITPLTGTQGQIR-
---LNCRV-------V-----N--S-----------------------------------
------------------------------------------------------------
------------------------------------------------------------
------------------------------------------------------------
------------------------------------------------------------
------------------------------------------------------------
------------------------------------------------------------
------------------------------------------------------------
------------------------------------------------------------
----------------
>SsPrx3. Spirogyra sp. green alga basal for Family III.
------------------MGSESKPS----------YFLALRTLDTQH-----------H
SKILRNRDTRLWKNHFV------QDRMKACPQLENLV----NRAFEAQWK----------
-----KDRSVSPA-----------------------------------------------
--------------------ILRLFFHDALV-------------NGVD-GSILLNGTGTN
LAEKDNPDVKHLRGFDALERVKATVEAS--CPRK----ISCADTLTLMTKFAVIKS-G--
GPE--IDFNLGRLDGFSS------------------------------------------
---------NL-----------------------ELAKLLPRHFSTATALLNIFFL-LGL
SQ-VDLVALS-GAHTIGVAHCESVRTRIYPTIDTKYE--P-QFGISVRKSCPIVDPSQNP
PLLDPNATLKLDQTST-VFDNSYF-QG-L-----RSNRGLM-------------------
----TSDNNLNA----DPRLNSQV-AK---FASNQSAFF----NQFRLSMKKLSEINLRS
VGNVRRKC-----YKL-----N--------------------------------------
------------------------------------------------------------
------------------------------------------------------------
------------------------------------------------------------
------------------------------------------------------------
------------------------------------------------------------
------------------------------------------------------------
------------------------------------------------------------
------------------------------------------------------------
----------------
>BdeHyBpox1_C1. .
----------------MSLIKFFLTT----------LFLNTITVSAQG------------
------IGIAGSPQAA-------QAGVEQFQFFLQAP----GNCLISHTD---LPIDAP-
------SKNLAAL-----------------------------------------------
--------------------WIRAVFHDAGTWDPNAVAPAL--YGGAN-AGIRS---FA-
-NVSENA--G-L--FAS---LAPRFQQN--TAVN----MSAADTIALAGLTSVTHC-G--
GPH--IPYSPGRIDTTTP------------------------------------------
--------QT-------------------------PIGRIPEANERYLTVKPKLQR-MGW
TN-EDIVVLVTGSHTMGGIHAANSPQLT--------------------------------
-NKSYIPF---DTTP-GVFDNDVFIRV-LAGH---CPVPVDCDIA---------------
-----NDPEL-------RPIVQRYAADQKAFF-DQYAISFAKLSNQ-VTGVTLN-PAMSI
SIAVHANLLEEGTTDL-----DGKIL--SGPNAGMLGNGMSITGS--NTTH-VNKATPSQ
QSNS-SIMYSSGFIL-RGFMLCVVWISTCG-IL-SFTYLYI--------LMNRDESLRCL
EISKKKFAAGETVAALKFANKAIALDVSTETQTWLEFLNNQSSTADT-------------
--KPSSTSTGPNLR---QRHSST-SETHSSSSSKPTAAQ-------EDESSRPFTDLQVK
GIKKIRAFKTKGDL-YGILG----LEKDC-------------------------------
------------------------------------------------------------
------------------------------------------------------------
----------------------SESDIKKAYRKLALQFHPDKCGAPGTDEAFKAISHAFT
---------------------VLGDSDKKEHYDRYGIDPDTRAGAAAASRGGAGFRGFNG
QRFEGDISPEDLF---
>AalcHyBpox_A1. .
--------------------MRINGL----------ALLALLGVVTRT------------
------GADPTWPSS--------IDEVEEIMFQIAST-R--SRKFADSVNPCTSQASGP-
------GRHSAAE-----------------------------------------------
--------------------WLRTAFHDMATAHVFQ---GL---GGLD-ASLQY---EL-
-SNGENA--G-P-GFATT--LTW-MAPY--LSRR----SSMADLIALGVYTSVRAC-G--
GPA--VPIRAGRVDAVQG------------------------------------------
---------G-------------------------SPG-VPQPQNAIGIFRNQFQR-MGF
TS-EEMVQLTACGHTLGGVHSSQFPDIV----PP---GT---------------------
RPNDHAPF---DSTV-AVFDDRIVTDY-LNGT---TQNPLVVGPAVRIN-----------
---KHSDFKLFNSDA-NATISAM--AGASTFREICRTVLQKMIDTV-PPGVTLG-EPI-T
PYQVKPVQLQ---LTL---SPQLGALDFTGYIR--VRTTEMPLDT--IEGLTINYRNRNG
GSECGSGP-CSFSLSVQGV--------GRGFD-DTFAWFPIA-----RQLPV-SSGISSF
TVTIR--RTDGTSLLV---DNNG--NGYPLQDGVFLQ--RYQSCILA-------------
---TSGTTTLSAAVR------NDRADLPVKAVISYKTPQ----------TGSVVPALNNM
TLELTK--GPCVGS-YTLFSASTTIPGGLSVEADFDIISGEGSSALVDYFKKANILGGAC
QSFPQTGSCTTP------------------------SSTSSSSETPASTDSIESNTASST
TSSTVPTESPHHREVIGEYRLVSCWTEGD-GVRALSGASFAY-DSMTLESCMANCTGFDY
WGTEYGRECYCGNSLHGSTSSAPLDECDMACGGDDTQYCGSGNRLELYSTTATRSSSATS
S----------APTPTETPVRLPMVSDYAHVG-CQTEGVGVRALQGPVLVDDDM-TLDMC
ADFCSNYVYFGTE---
>AgyHyBpox1_A2. .
--------------------MLMNQP----------VVWAAFALSGAL------------
-------ALPTWPSA--------VDELEDLMFLNTGY-H--ARGFSAGVTPCSFSKQGP-
------SRIASAE-----------------------------------------------
--------------------WVRTAFHDMATGNVFT---GV---GGLD-ASIVF---ELG
GRGGENI--G-A-GFNTT--LET-FTPF--FSTR----SSMADLIALGVRTAVRSC-G--
GPV--IQVKAGRVDATAR------------------------------------------
---------G-------------------------PIG-VPVPENSQGTFINQFTR-TGF
DI-ADMIAVTACGHTMGGVHASNFPQIV---IP----GS---------------------
APEDFQLF---DSTA--AFDEKVAVDF-VGGV---TGNPLTSSTAKRNQ-----------
---RDSDTKVFTADQ-NVTIKAL--ADQATFRTTCARVLQKMIEVV-PAGVNLT-EPL-E
PYEVKPSGLQ---LYL---AGNGSTISFTGEIR--VRTTVRPATS--IAKVELVYKDRMG
GSSCGS---CVISTEYKGA--------AEGFD-DSFAFYGFD-----ASLPV-ESSISQF
NVRIV--LTTGETVIY---DNNA--SGYPVQDTIMLQ--PKQSCVVG-------------
-GNAPGNLVVVAAVR-----DSAN-SPEVKLAVTTKTPR-----SC-----CVTPALTTQ
SVPMLS--QTTVGP-YTLYSGNFTLAAAYRSSAKFDVSLSSGGAVVSDSFKNTADLGSMC
VPFGSNGT----------------------------------------------------
--------------TMPDYTFDGCYTDTP-ESRALTGAAFVD-GNMTVAACSGLCKGYQF
FGLEYGTECYCGNSRSSSSMQAPESECNQPCGGDSSETCGAGYRIGIYKDKTWI------
---------------PTTNPQI-PGYNYTG---CYSDSP-SN-RTLSGSLTYN-EKMTVE
LCAAFCNGTKYFG---
>BdotHyBpox1_A5. Botryosphaeria dothidea ID:11700.
--------------------MKSTKL----------AALAVATAPQAL------------
-------AGYVWPSP--------HDFLEDLLAMQQGY-I--RMGFTDLVVPCGHGGNRP-
------GVNNAAQ-----------------------------------------------
--------------------WIRTGFHDFATHDKAA---GT---GGLD-ASLLY---EV-
-DRPENE--G-S-AFNDT--FAD-MSDF--LTPR----SSAADLIALAVVASVASC-G--
GSK--IPLRAGRIDAKAA------------------------------------------
---------G-------------------------PAG-VPKPDDSLESTIDAFAR-TGF
NM-SDMIALVACGHTVGGVHSVDFPDIT---------G-G------------------EE
DVLNVPQF---DSTG-TAFDTAVVDEY-LDSN---GANPLVFGANDT-------------
---TNSDKRVFGADG-NSTMNRL--KDRDTFQATCASLFERMIDTV-PSTVTLS-EPI-E
LVDVKPYIDR---LEL---SANASALAFEGRVR--VRTSASTGRDNEGISIALDVVDNAN
TSKLVQAARARARGGTS----------TGFYN-EEFTWFEFA-----TELDA-KDGIKAF
DVQLT-TEKTGAVETF---DNAG-TGGFPSNDNLLYA--QSKSCIDATVK----------
--GGNMTVTIGATVR---EDADKA-GEAPMIKLAHKVQQ----------QGVMLPRLAVE
GVAMKKS-NTSQGG-YVFYSVDIPI-----------------------------------
------------------------------------------------------------
------------------------------------------------------------
-----------------------------EAAGWSTKFDVVLPTTDGE------------
--------------------IVSGPHGTNDLSACSDV-----------------------
----------------
>BdotHyBpox2_A6. .
--------------------MKTSAL----------AGLSLLQILPST------------
-------AEYVWPSK--------YDYLEDVLYLHSGY-I--REGFVDGVNPCSFSSAGE-
------GRQTAAE-----------------------------------------------
--------------------WVRTAYHDMATHDAAA---GT---GGLD-ASIMF---ET-
-ERDENV--G-D-AFNGT--FGF-ISNY--YTIR----ASAADLLALSTVVAIGHC-S--
GPQ--IPFRAGRVDATEA------------------------------------------
---------G-------------------------PLG-VPKPDQDIDTHTQIFAK-AGF
NT-SDMIKMVACGHTLGGVHGKDFPEIT-----------------------------FSD
TDTNFEHF-EGNNSF-SSFDNTVVTEY-LDGS---TPNMLVAGQNDT-------------
---TNSDKRVFGADN-NTTMKAL--ADPATFQSSCEDILGRMIDTV-PSDITLT-DPF-T
PAPIKPYITT---FAL----ANATHLTLTGRIR--IAT-DFDSYA--DQAIHLTYTPRTA
QNSSTPLNTTIPTTRAMWKGGTT----SGIFR-ELFAWHEFS-----VTLPT-ASSIASF
NVTVV-RTSTGEHQTY---DNAG-AGGYALDDALLYQ--PAQSCR---------------
---KDGATTITAAVR---KEVLSG-GGKVGVEMVVKRPR----------QGVFLPALEVE
TWEGAA--GKEVGE-WVLVEVKGEL-----------------------------------
------------------------------------------------------------
------------------------------------------------------------
-----------------------------EADSWSTTFDVVAGERKVEFQRT--------
-------------------NALEEE--------CAVL-----------------------
----------------
>BfuHyBpox2_A8. .
--------------------MKGSSL----------ISLGLLPVLSVN------------
-------AAYTWPSE--------YDQLEDILYLQQGF-I--RFGLRDGVTPCSFSSDGG-
------GRQAAAE-----------------------------------------------
--------------------WIRTAYHDMATHDVDT---GL---GGLD-GSIAF---EL-
-GRAENP--G-D-AFNST--FAF-TENL--RSIR----ASSSDLLAMSVVVATMAC-G--
GPI--IPFRGGRIDAMKA------------------------------------------
---------G-------------------------VSG-VPEPDQDLATHTAIFAK-QGF
NT-AEMITMVACGHTLGGVHGVDFPQIT---------GNG--------------------
DAENFPKF---DSTY-TAFDNTVVTEY-LGNN---STDPLVISKNDT-------------
---FNSDKRIFGADN-NKTMTSL--ADPTNFQKQCSDIFARMIDTV-PADVTLS-EVI-T
PIEVKPSQIA---LTL----AGNNTLSFGGYIR--LRTT-NRNAD--DVTVSLQYRDRNN
NTSNTTIPVSRENYLLGQ---------SYGFGSEVFTWYGFN-----TVLDA-KTGISSF
DVILH--TVGAADEII---TNNG--GGFPLTDAILYQ--PAQSCQPQISV----------
NDAGQWNITVTAAVR-----ADRI-NEPVAFDWVSQRTI----------PGAMVKALEVQ
RTAMEKVSEEIDG--YYLFSGTRSL-----------------------------------
------------------------------------------------------------
------------------------------------------------------------
-----------------------------DNVQWSTTFDVVLGEGDDVSKVEFQ------
-----------------STSAMATS--------CEAFS----------------------
----------------
>BparvHyBpox1_A9. .
--------------------MKAANV----------AILMASGAPWVL------------
-------ADYVWPSQ--------HDFLEDLLAMQTGY-I--RFGFTDLVVPCGFGSNTP-
------GKQTSAE-----------------------------------------------
--------------------WIRTAFHDFATHDAAG---GT---GGLD-ASIMY---EV-
-SRAENE--G-A-AFNNT--LAE-MHGF--VTPR----SSAADLIALALVASVASC-G--
GKP--IPLRAGRVDAAAA------------------------------------------
---------G-------------------------PSG-VPKPDDGLDSTVAAFAR-AGF
DV-PDMIALTACGHTVGGVHSVDFPAIA----P----G--------------------EP
SDENVAHF---DGTT-TAFDTDVVEDY-FSAN---GSNPLAFGANAT-------------
---TNSDARVFAADGTNATMAAL--RDPDTFQNTCADLFERMIDTV-PAGVSLS-EPI-Q
LIDVKPYINR--FEPVSA--ANGSALAFEGRIR--VRTT-GKDAQ--SVSVALDVRDRAG
KTTRVQAPRAVLRGGLS----------YGFFG-EEFAWFEFS-----TELDV-APGVEGF
DVVMT--AENGTVEVF---DNAG-TGGYPIEDGLLYV--QGESCLDTTVK----------
--DGNMTVTVRAGVR---EDLDKV-GEVPVVKLAHNVQQ----------QGVMLPRLAVE
ATPMVKEATATKGGAFETAIASF-------------------------------------
------------------------------------------------------------
------------------------------------------------------------
------------------------------------------------------------
------------------------------------------------------------
----------------
>CfioHyBpox1_A12. Colletotrichum fioriniae ID:11821.
--------------------MRQGIL----------STLALASIAATE------------
---------YVWPSQ--------YDELEDHLSLQSGY-L--RRGFIDGVITCGFGTSIP-
------GRQNSAE-----------------------------------------------
--------------------WIRAAFHDMATHDAAA---GT---GGLD-ASIFF---EL-
-DRPENI--G-G-AFNNT--FGF-FSSF--HSIR----ASASDLLAMSVLVASFAC-G--
GIQ--IPFRAGRIDAQEA------------------------------------------
---------G-------------------------PAG-VPEPQTDLNTTQQAFTK-AGF
SQ-SDMIAMVACGHTLGGVHSMDFPEIV---------G-----------------VAADP
NNDTVAHF---DTEF-AKFDNVVVTEY-LDGT---TKNPLVVGTNDT-------------
---LNSDKRIFAADG-NKTMQAM--ADPDAFQATCADIFSRMIDTV-PANVKLS-DPI-V
ATDIKPYISG---LFL----KDDGNLSFGGRIR--IRTTAVTGRDPNDLSVQLTYADRNG
NGSTVITTRKATFQGGSA---------SGLWR-ESFYWWEFD-----TVISP-DTGISKF
YIHVT-KPSTNETITY---DNAG--NGYPMSDVLLYQ--QSKSCIGNVAD----------
---GKLPVTVKALVR--KDRVPAT-ADGLTMDLVHEVRR----------QGVIVPRLDVE
KINFQAT-EEDQGQ-WSVYTASGSV-----------------------------------
------------------------------------------------------------
------------------------------------------------------------
-----------------------------DADGWNTSFDIKLGGEDPTEVAF--------
----------------QKTGALSS---------CS-------------------------
----------------
>CfioHyBpox2_A13. .
---------------------------------------------MQS------------
-------NGYVWPSR--------YDFLEDLLAIQSGA-T--IFGFSSIVASCGNGQNNV-
------GRQNSAE-----------------------------------------------
--------------------WIRAAFHDVVTYDKGA---GT---GGLD-ASLMY---EL-
-DRDENL--G-R-AFNRT--FAD-MASF--VNPR----ASAADLLALSVVAAAAGC-G--
GQK--IPFRAGRIDAIMA------------------------------------------
---------G-------------------------PPG-VPKPEQSLESHRTTFHR-AGF
ND-SDMIALVACGHTLGRVHGDENQHVT---------G-G------------------EA
SDTNVVSF---DNTP-AAFDTAVVLGY-LEND---GVNPLVFNHNDT-------------
---LNSDKRIFGVDG-NVTMHAI--ADKETFQTTCAGVFEQMINTV-PDHVTLS-DPL-E
LIDVKPYIDT---LEL---SNDGTAIIFKGRIR--VRTT-NRDPE--GFDIALDISQHNG
QRTLIQTSRDRFQGGIS----------IGFFG-ESFFWFRFD-----AQLDP-TGGISGF
NVQSM-DLSTGQVETF---DNSG-TGGFPITDGLLYA--TDRSCLDITPR----------
-ADGNMTLSVTAMVR---EDLLLV-GGDVYLELTHRVHQ----------QNIMLPRLQIE
SIPMTMG-SAHIGG-FVEFTETIPL-----------------------------------
------------------------------------------------------------
------------------------------------------------------------
-----------------------------AASGWNTVFDIVLVTRDGELRSDFHS-----
------------------SGTLASTS-------CS-------------------------
----------------
>CgloHyBpox3_A17. Colletotrichum gloeosporioides ID:13179.
--------------------MKQSLL----------ATVALATLASTE------------
---------YVWPSI--------YDEIEDHLSLQSGY-L--RRGFIDGVLTCGFGTNIQ-
------GRQNSAE-----------------------------------------------
--------------------WIRSAFHDMATHDAEA---GT---GGLD-ASIFF---EL-
-ERAENI--G-K-AFNNT--FGF-FSSF--YSAR----ASASDLLAMSVLVASYSC-G--
GIK--IPFRAGRVDAQEA------------------------------------------
---------G-------------------------PAG-VPEPQTDLEATQAAFTK-AGF
ST-QDMIAMVACGHSLGGVHSTDFPEIV---------G-----------------VEADP
NNDTVAHF---DVKF-DNFDNGVVTEY-LDGS---TKNPLVAGTNDT-------------
---LNSDKRIFGADG-NKTMQAM--ADPNTFQTMCADIFTRMIDTV-PASVKLS-DPI-V
ATDIKPYING---LYL----KDDGNISFAGRIR--IRTSAETGRDPTDLSVQLTYADRNG
NGSEVITTRKATFQGGSA---------SGLWR-ESFAWWEFD-----TTISP-ETGISKF
YIHVT-KTSTNETITY---DNAG--NAYPMDDALLYQ--ESQSCLDTNVV----------
--NGQMALTVKAFVR--KDRLPAA-ASDLTLDLVNEFRR----------QGVIVPRLETE
KIPFEAA-GEEKEQ-WVAYKASGKV-----------------------------------
------------------------------------------------------------
------------------------------------------------------------
-----------------------------NADGWNTSFDIKLGGDKAVEVAFKK------
------------------TGGLGSNV-------CS-------------------------
----------------
>CorbiHyBpox1_A21. .
--------------------MKHSLF----------STFVLASLASSE------------
---------YVWPSI--------YDEIEDHLSLQSGY-L--RRGFIDGVINCGFGTNIQ-
------GRQNSAE-----------------------------------------------
--------------------WIRSAFHDMATHDAAA---GT---GGLD-ASIFF---EL-
-DRPENI--G-S-AFNNT--FGF-FSSF--HSIR----ASASDLLAMSVAVASFSC-G--
GIH--IPFRAGRVDAQEA------------------------------------------
---------G-------------------------PAG-VPEPQTDLQATQDAFTK-AGF
ST-EDMITMVACGHTLGGVHSVDFPEIV---------G-----------------VEADP
NNDTVAHF---DVEF-SKFDNGVVTEY-LDGT---TKNPLVAGTNDT-------------
---LNSDKRIFAADG-NKTMQSM--ADPAAFQTKCADIFTRMIDTV-PASVKLT-DPI-E
PTDIKPYITG---LSL----NDGGNLTFAGQIR--IRTSAATGRDPNDLSVQLTYADRTG
NGSTVITTRKATFQGGSA---------SGLWR-ESFHFWEFD-----TAISA-DTGISKF
YIHVT-KTSMNETITY---DNAG--NGYPMSDALLYQ--AKQSCIDTNAV----------
--DGKMPLAVTALVR--KDRAPAS-ADGLTLDLVHRIAR----------QGVIVPKLETE
TIDFEST-GEERSG-WAVYKAKGNL-----------------------------------
------------------------------------------------------------
------------------------------------------------------------
-----------------------------ELAGWSTTFDIKLGGENPTEIAFQK------
------------------TGGLASNV-------CS-------------------------
----------------
>CposHyBpox1_A22. .
------------------MMIAVILA----------TLWAASALPKTW------------
-------ALPTWPSP--------ADELEDLMFLHTGY-R--ARGFAAGVTPCSFSKQGP-
------SRIASAE-----------------------------------------------
--------------------WLRTAFHDMSTGNVFT---GV---GGLD-ASIMY---EIG
GNGGENP--G-P-TFNNT--LET-FTPF--FSPR----ASMADLIALGVHTAVRSC-G--
GPI--VKVRAGRIDATSR------------------------------------------
---------G-------------------------PVG-VPQPENSQRTFINQFAR-TGF
NI-SEMIALTACGHTLGGVHAQDFPQIV------KP-G--------------------T-
VQNDFQLF---DSTP--EFDEKVASDF-VKGV---HTNPLAGALARTNT-----------
---RDSDTKVFTADN-NKTITAL--ADAAAFRDTCAKMLQRMIEVV-PSGVSLT-DPI-S
PYEVKPSHLQ---LAL---AGNGSTLYFSGEIR--VRTT-HQPAS-AIAKVQLLFKDRRG
GTDCDS---CTIGTEHKGN--------AAGFD-DKFAFYGFS-----ASLPV-DTSISSF
KVQIT--LASGKVEVY---DNNG--FEYRVQDTIMLQ--PKQSCFSK-------------
-ADSAGNLTITAAIR-----DTVA-SPNVTLALFMKIPR-----DC-----CVVPALKTK
MIAMTK--QRSIGP-YTLFSSSYALEPFLKSSTIFDVSVTSGGKVILDSFKRTAELGSTC
ASFGSDGP----------------------------------------------------
--------------TKPEFNYEGCFTDSV-ASRTLTGKASAD-DEMTIEKCGSQCKDYQF
FGLEYGRECFCGNTKGSRSVKVEESECSMACGGDKSKVCGAQDRLNLYKNTAWI------
---------------PTINLDI-AGYKYLG---CYEDSR-GS-RALSESFVYS-DKMTVE
MCASFCGGANYFG---
>CtheHyBpox1_A23. .
---------------------MRTET----------LYAGLLSLAAVA------------
AK-----ADPTWPSE--------VDHMEFIVYQLQGF-K--GSLFNDAIRPCDNEAAGP-
------GRITASE-----------------------------------------------
--------------------WLRVAFHDMSTHNKYT---GV---GGLD-ASIQF---EL-
-NNGENT--G-P-GHRTS--LEF-YANY--LTSR----SSMADLIAAGVYASVRSC-G--
GPV--VPLRVGRKDATAA------------------------------------------
---------G-------------------------PLG-VPQPQNSVVTFRQQFDR-MGF
TS-SEMIQLVACGHTLGSVHSAEFPNIVNAS-V----G----------------------
----QIGL---DSSN-HVYDNKVVTEY-LDGT---TTNPLVVGPAVGLN-----------
---RHSDFKVFNSDG-NATISAM--ADPNAYREICRTVLQKMIEVV-PPGVTLT-DPV-E
PYNVKPVDIK---LKL---NNGASTLQLTGYIR--LRANGFAMSD--VSNVVLTWKDRWG
GSNCGSSG-CSTTLTLRGV--------ASGLD-DNFGFFPID-----VAIPA-AYGISSF
TLVVN--FNDGTSQSY---DNNG--HSYPVDDAIILQ--IPQSCLLQ-------------
---TSGSLTVRALVR-----NDIA-DVPVNLDVEYLTPR-----T-TGT--NPVPILSKE
TIPMTE--GDCAGL-YTFYEATFAIPGGMSYNARVSVSAGE----HADTFIKGSDLGGSC
ATFSGGLACGNV-TEPEPATSTSSIASSTSVPVTSASS--------TS--DTATASPT--
-PA--------HKSTIEGYQLVGCWTEGI-GARALGGAAFAY-DGMTLESCMANCTGFDY
WGTEYGRECYCGNSLHSTSSEAPLEDCNMPCSGDATEYCGAGNRLELYSTT---------
-ATRTTTATPTPTGALAHKPAV-GDYVFVG---CQTEAS-GG-RALSGA-AHADDSMTLE
LCASLCSGFIYFG---
>EfeHyBpox_A25. .
---------------------MKTSP----------VLLGLLGLAGSA------------
------LADPTWPSD--------IDELEEIMFQISSF-R--SRKFADTVNPCTTEASGP-
------GRRNAAE-----------------------------------------------
--------------------WLRSAFHDMSTANTFF---KT---GGLD-ASLQY---EL-
-DNGENT--G-P-GHRTT--CKF-MAPY--VTTR----SSLSDLLAMGVYMSVRSCGGAD
GPR--VPFRAGRRDATAA------------------------------------------
---------G-------------------------ALG-VPQPQNSVSTFQQQFQR-MGF
TT-EEMIQVTACGHTIGGVHQEEFPDLMPAT------G----------------------
AVNGNVSF---DTTD-AVFDNKVVTEY-LGGN---TTNPLVVGISVKHN-----------
---KNSDFKIYNADG-NKTMSTL--ADASTFKTVCQKVLQKMIDVV-PPGVALS-EPV-V
PYTVKPVNLQ---LTL---TNGGSALQFSGYIR--VKATGLADGA--IRSVTLTYRDRRG
STDCGSSS-CSITSTIQGA--------GKGFD-DIFNFYPIE-----AVIPA-STGISSF
TVTVN--NNDGTSKLY---DNNG--KGYPLQDDVLFQ--TPQSCIKG-------------
---TSGALTVVAAVR-----NDVA-GKGAQAHISYKVPQ-----D----NKSPVALLQNA
TIALVK--GACIGK-YTLFSADYTIPGGLAYESRVDVLAGDK----ADSFKALTGIGGTC
TPFPNAGACDGG---EP---STTRSTTSGA----------------------AVVVPS--
-----------HRATVGGYKHLSCWTEGV-SLRALDGISFVN-DTMTLEKCAEYCRSFVY
WGTEYGRECYCGNSLDKTSAAAPIGDCNMPCGGEPSEYCGAGNRLELYSTTSAP------
-AT------PTPTATLIHKRTV-SSYTLVG---CWSEGN-GV-RALTQGFTASDK---MT
NEACATFCKNYKY---
>FpsHyBpox1_A28. .
--------------------MKGPST----------VAIALVPFTAAK------------
--------QLVWPSK--------FDYLEDLQYNQDGY-N--KFGFADALVTCTFGNSQP-
------GRQNSAE-----------------------------------------------
--------------------WIRTAFHDAVTHDAKA---GT---GGLD-ASIFW---ET-
-TRAENA--G-K-AWDNT--FSF-FDGF--YNQR----ASAADLIALGTVVATGGC-Y--
GPD--VPFRAGRIDAGKP------------------------------------------
---------G-------------------------PTG-VPEPSTNLKETFAAFQK-AGF
TK-EDMTAMVACGHALGGVHSVDFPDVT---------G-----------------IKADP
NNDTSVPF---QKDI-SSFHNGVVTEY-LDGT---TKNPLVVAKNNT-------------
---LNSDKRIFDND--RATMKKL--STKQGFNTMCADIFARMIDTV-PKSVQLS-DVI-S
PYDVKPYVTE---LSL----NSKGKIVFKGSVR-LMTTNKIRDGD--DLIVELVYMGHNG
KKTTVPTNRAMWRSGA-----------TFGSG-QQFVNFEFD-----TTIDA-KNGITKF
WIKET----KKSTKVSKSHDNQG-THGYKVDDTVLYQ--ISDSCLAADQL----------
---PGAPMTIAAVVR-----DSQA-KNALTLKAVDRVDQ----------KGTIVPKLQTK
VVSFKATGKKANG--YTAFKAQTKI-----------------------------------
------------------------------------------------------------
------------------------------------------------------------
-------------------------------NNNNIRFDIALAGSPTAGVQFQA------
--------------------VIAIPTGS-----CN-------------------------
----------------
>GgrHyBpox1_A30. .
------------------MARESPRV----------SKLALLALAGVV------------
---GQVQGAYVWPSR--------HDVLEDMLAMQSGI-R--HAGFTDVIVPCGASGNQV-
------GIQKSAE-----------------------------------------------
--------------------WVRTAFHDMATHDAAA---GT---GGLD-ASIMY---EV-
-SRSENE--G-D-AFDHT--LGD-LAEF--VTPE----TSASDLIALGLVASMASC-G--
GLK--IPYRTGRVDAVVA------------------------------------------
---------G-------------------------PLG-VPLHTDPLDKMVAAFDR-MGF
TR-AEMIGLVACGHSIGQVHSVDFPDLV------K--G--------------------SP
GPANVASF---DRTP-NAFDTSVVDEY-LSGD---GVNPLVFGANET-------------
---TNSDARIFGADG-NATMRAL--ADPPTFSSTCTSLLGRMIDKV-PSGVSLT-EPL-E
LQDIKPYVDK-----LQP-DAGASTLLFQGSVR--VRTT-GRDAE--ALTVALDVADRAG
GRSVVPTTRSRFRGGQS----------YGFFN-EQFTWFDFS-----AQLPA-DAAIASF
NIKVTDATDGGSTKTY---DNNGHPGGYPVQSDLLFL--DGDSCLNTNIV----------
--DGNMTMRVTAAVRTGGEGEKRS-TPTPVVNMAHRVQQ----------PGVTLPRLVME
KVRMRPL-NATRGP-YQLYETDISL-----------------------------------
------------------------------------------------------------
------------------------------------------------------------
-----------------------------EAKGWITSFTLALPRAAGDVVSALV------
--------------------KTNGLSTN-----C--------------------------
----------------
>GzHyBpox1_A33. .
--------------------MKGPST----------VAIALVPLAAAK------------
--------QLVWPSK--------FDYLEDLQYNQGGY-N--KFGFADALITCTFGNSQP-
------GRQNSAE-----------------------------------------------
--------------------WIRTAFHDAVTHDAKA---GT---GGLD-ASIFW---ET-
-TRAENP--G-K-AWNNT--FGF-FDGF--YNQR----ASAADLIALGTVVATGGC-S--
GPN--VPFRAGRIDAGKP------------------------------------------
---------G-------------------------PSG-VPEPSTNLKETFAAFQK-AGF
TK-EDMTAMVACGHALGGVHSVDFPDVT---------G-----------------IKADP
NNDTSVPF---QKDI-SSFHNGVVTEY-LDGT---TKNPLVVAKNNT-------------
---LNSDKRIFDND--RATMKKL--STKQGFNTMCADIFARMIDTV-PKSVQLS-DVI-S
PYDVKPYVTE---LSL----NSKGKIVFKGSVR-LMTTNNIRDGD--DLIVSLTYMGHDG
KKTVVPTTKAMWQSGS-----------SFGSG-QLFVNFEFD-----TTIDA-KNGITKF
WIKET----KKSTKVSKSHDNQG-THGYKVDDTVLYQ--ISDSCLAADQL----------
---PSAPMTITAVVR-----DSQA-KNALTLKAVDRVSQ----------KGTVVPKLQTK
VVPFKATGKKVNG--YTTFKAQTKI-----------------------------------
------------------------------------------------------------
------------------------------------------------------------
-------------------------------NDDNIRFDIALAGNAAAGVQFQA------
--------------------ALAVPHGS-----CK-------------------------
----------------
>LmaHyBpox_A39. .
----------------------MKWD----------LIAKLALVAPAS------------
-------AEYVWPAK--------TDAMDDLLFNQAGYNR--NGALSDQVKDCAFGALEP-
------GIQKSAE-----------------------------------------------
--------------------WLRTAFHDAVTYDKDA---KT---GGLD-ASIQY---EL-
-DRQENL--G-S-ALNST--LAD-IASS--VNVH----NSAADLIALSMVMAVARC-G--
DLR--VPLRTGRKDATVA------------------------------------------
---------G-------------------------PMG-VPEAHTDLETSRRRFEM-ATF
NQ-SEMITLIACGHTIGAVHSVDHPEIV-----S---G--------------------TP
APENIAHF---DTTN-DSFDNAVVTEF-LNNS---TTNPLVVNTNDT-------------
---LNSDKRIFNSDG-HATMKRL--MDPAHFKAQCEVLLERMIDVV-PGDVQLS-EPL-R
PSEIRPYIDV---YQL----DTNGSIQFSGSVRVRVSADTGRDSE--ALTVALLPTYHDG
KEGAVISTTPARWQGGMS---------SGYLR-EVFKWHEFS-----QTLPA-NQALKTF
NLRLD-------NTTF---DNAG-TGGYPVNPDILYQ--LRQSCIKYDLE----------
SLPQNGTLTIVAAVS---KSLLST-GAVPKIRVIHRIEQ----------PRNFIPALKPE
VIEMKRS-DKETNE-YVYYTVDANV-----------------------------------
------------------------------------------------------------
------------------------------------------------------------
-----------------------------RSNSLETSFDLEAGDSKVEFLRT--------
--------------------DQLQGGKL-----CEP----------------------L-
----------------
>MagHyBpox1_A40. Magnaporthe oryzae ID:2621 with CBM21 domain.
------------------MRTTTIAS----------SLAALASMVRAA------------
--------DPVWPQD--------SDFFEDLLAMQSGY-R--RFGFTDLVVPCGHNANVP-
------GKQVAAE-----------------------------------------------
--------------------WVRTAFHDVATHDKAA---GT---GGID-ASIFY---EV-
-ARSENA--G-A-AFNST--FGD-LAEF--HSAH----ASAADLVALGVVAATASC-G--
GQT--IPFRAGRVDATEA------------------------------------------
---------G-------------------------PAG-VPEQDHDLQRLQDAFTR-MGF
SN-EDMITLTACGHTIGSVHGDTNPDLVAGV------GLDPHA-----------------
-PASIATF---DSTP-GQFDTVVVNEY-LESD---GKNPLVFGTNQT-------------
---TNSDGRVFASDG-NVTMRAL--ADPKTFQERCADAFGRMIDTV-PAGVQLG-EPV-R
LYDVKPYI-----ERLEP--VAGGKVALEGSVR--VRTTAVTGRD--SQGIDIAL-NLLG
GGNATTRVEATRARLKGGDS-------FGFLQ-ETFSWWEFS-----TQIDAPAAAMEGF
TIEMK-TTATGQVQKL---DNSG-AGRYPLSDELMYV--GAQSCLVVEPD----------
-ANNNFPVTVRAAVR---EELAAQ-GAVPVLEVGHKVHT----------QGVAIPKIDVR
KTPMVKVEGQAQGG-YVLFEAKDAL-----------------------------------
------------------------------------------------------------
------------------------------------------------------------
-----------------------------EQQGWSTTFDLSLEKPSGGKV----------
--------------------VVLSRKTNSLSNSCPN------------------------
----------------
>MagHyBpox2_A41. Magnaporthe oryzae ID:5356 with WSC domains.
-----------------MRSRSFQSG----------ALVAVLLAATVA------------
-------ADPTWPNPQ-------IDELEEIMFQTSGF-K--ARLFTDNIRQCANEASGP-
------GRKTAAE-----------------------------------------------
--------------------WLRTSFHDMSTHNKYF---GT---GGLD-GSLQY---EL-
-NSGENT--G-P-GLRTT--LSF-LGGF--VSSR----SSLSDLIAMGAHASVRSC-G--
GPD--IPVRVGRVDATSA------------------------------------------
---------G-------------------------AIG-VPQVQNPVATFQNQFDR-MGF
NQ-AEMIQLVACGHTLGGVHSVDFPDLV-----T-P-GS--------------------G
GPNGVVGM---DSTQ-ASFDNSVVTEY-LDGT---TQNPLVVGPSVQLR-----------
---KNSDGRIFAADG-NATVNAM--RDPAVYQSMCRSILQRMIDTV-PSGVTLSDEPI-T
PYTVKPVDMQ---LTL---GSQGSTLQLNGHIR--IRTTTIPLNT--VRNVVVTYKDRHG
GNECGT---CAVTSTVQGT--------GAGLE-DTWAFFPVS-----ASLSA-TSGISSF
TVTIN--RVDGTSTVF---DNNG--AHYPISDAVLLQ--KPQSCLLQ-------------
---GSGALTVSAVVR-----NDHA-ALPINLGVTYQTAQ----------TNSPVPALNHE
SIPMVK--GDCVGA-YTFYSATFSIPGGRSFAARLDIVSGAGETAVSDAFNLAADLAGTC
QPFAGSQACADV-------------------------TVTTAIPSSTNPPTSTSATTTPP
VVTPTPTGVPEHIQNLGDYELVSCWTEGV-GVRALAGATFVY-DGMTLETCMGNCTGFAY
FGTEYGRECYCGNSLHPSSGPADLADCNMQCSGNLLQYCGAGDRIELYKNAAIPTTTISL
-----PPIPTATATPSHQPTVTAVDGGVWSFQECRTEATEGR---ALTGNAYFDDAMTLE
ACASACTAFTFFG---
>MgrHyBpox1_A45. Magnaporthe grisea ID:14311.
------------------MRTTTITS----------SLAALASLVRAA------------
--------DPIWPQD--------SDFFEDLLAMQSGY-R--RFGFTDIVVPCSNDATVP-
------GKQVAAE-----------------------------------------------
--------------------WVRTAFHDVATHDKDA---GT---GGID-ASIFY---EV-
-ARSENA--G-A-AFNST--FGD-LAEF--HSAH----ASAADLVALGVVAATASC-G--
GRI--IPFRAGRIDATEA------------------------------------------
---------G-------------------------PAG-VPEQDHDLKRTQDAFIR-MGF
SN-EDMITLVACGHTIGSVHGDTNPELVAGV------GLDPN------------------
APASKATF---DSTP-GQFDTVVVTEY-LESD---GKNPLVFGTNQT-------------
---TNSDARVFASDG-NATMRAL--ADPKTFQERCADAFGRMIDTV-PAGVQLG-EPV-R
LYDVKPYIGR---LEP----LAGGKIALEGSVR--VRTTADTGRD--SQGIDIAL-NLLG
GGNSTTRVDATRARLRGGDS-------FGFLG-EIFSWWEFS-----TQIDAPPAAIDGF
TIEMR-TTATGEVQKL---DNSG-AGRYPISDELMYL--GAQSCLVLTPD----------
-ANNNFPVTVRAAVR---KELAAQ-GAVPVLEVGHKVHT----------QGVAIPKIDIR
KTPMAKVEGQEQGG-YVLFEAKDAL-----------------------------------
------------------------------------------------------------
------------------------------------------------------------
-----------------------------EQRGWSTTFDLSLEKPSGGKV----------
--------------------VVLSRKTSSLLNSCAN------------------------
----------------
>MicaHyBpox1_A46. .
--------------------MPYPRA----------IVWTAFALSGSL------------
-------ALPTWPSA--------IDELEDLMFLNTGY-H--ARGFSAGVTPCSFSQQGP-
------SRIASAE-----------------------------------------------
--------------------WIRTAFHDMATGNVFT---GV---GGLD-ASIQY---ELA
GNGGENI--G-A-AFNTT--LET-FTPF--FSPR----SSMADLIALGIYTAVRSC-G--
GPV--VKIRAGRIDATER------------------------------------------
---------G-------------------------AFG-VPQPENSQGTFINQFAR-TGF
NV-SDMIAVTACGHTMGGVHASNFPQIT------VP-GT---------------------
VPNDFQLF---DSTI--AFDERIAADF-VGGV---TGNPLTGMTAKRNS-----------
---RDSDTKVFTADR-NVTIAAL--ADPTTFQATCARVLQKMIEVV-PSGVNLT-API-E
PYEVKPSRLQ---LSL---AGNGSTIDFSGEIR--VRTTTRPLTS--ISKAEIVYKDRLG
GSDCGS---CIISTEYKGA--------AEGFD-DSFAFYGFS-----TSVPV-ETSISRF
NVRIV--LNTGEAIIY---DNNG--SGYPVQDTIMFQ--PKQSCVLG-------------
-DNIPGNFVVVAAVR-----DTAN-SPRVTLSVTKKIPR-----SC-----CVTPALTTQ
TVPMLS--QTTIGL-YTLYSGNYSLAAVSKSSTKFDISLSSDGATVSDSFKNTADLGSTC
VPFGSNGT----------------------------------------------------
--------------TVPDYTFDGCYTDSP-ESRTLTGAAFVD-GNMTVTACSSLCKGYQF
FGLEYGIECYCGNSRSNATMQAPESECNQPCGGDNSETCGASYRVGIYKDNTWI------
---------------PTTNPQI-PGYDYSG---CFNDSA-SA-RALSDSFVYN-EKMTVE
LCATFCNGTKYFG---
>MthHyBpox1_A49. .
--------------------MRTKAT----------LLTGLLSLAAQT------------
-----GRADPTWPAA--------TDHMEEIVFQLQGF-K--GSLFNDIITPCNNEAAGP-
------GRITASE-----------------------------------------------
--------------------WLRVGFHDMAPHNRYF---GT---GGLD-GSLQF---EL-
-NNGENT--G-P-GHRTT--LEF-LANY--LSSR----SSLADLIAAGVYASVRSC-G--
GPI--VPLRLGRKDAITA------------------------------------------
---------G-------------------------SAG-VPQPQNSVVTFRQQFDR-MGF
TP-TEMIQLVACGHTLGAVHSTEFPQIVPANV-----GQ---------------------
-----IPF---DTTN-ATFDNRVATEY-VSGN---TQNPLVVGASIGVG-----------
---RNSDFKVYNSDQ-NVTITTL--TDPDVFRDTCRVVLQKMIDVV-PAGVTLT-DPI-A
PYAVKPVDMQ---LTL---NSGGTTFLLTGHIR--VRTTELPASS--IKNVVLTWKDRNG
GNDCGSSSTCSTTSTLQGV--------ATGFD-DTFGFFPIE-----ATIPV-ASGISSF
TLVLN--LNDGSSRTY---DNNG--NSYPMSDAVILQ--KPQSCLLQ-------------
---GPGALTVSALLR-----NDLS-NLPVNLVVSYLTPR-----N-TPDD-NPVPALNEA
TVQMTK--GDCVGP-YTFYSGSFTIPGGLSYNARISVTAGSNVTAYTDDFNKASDLSGTC
GTFTGGATCSDV-TPPSTSSVTSSTSTSSSSASVTSTSGSSSSTASTT--ASTTASPT--
-PA--------VKPTVGGYVFVSCWTEGT-GVRALSGATFAY-DEMTLESCMANCTGFDY
WATEYGRECYCGNSLHPSSSEAPVEECNMVCGGDPTEFCGAGNRLELYSTT---------
-ATRTTSATPTPTGTLAVKPTV-GDYTFVG---CQTEAA-TG-RALSGKEVYADDSMTLE
KCATYCAGFTYFG---
>PnoHyBpox1_A60. .
--------------------MRSSQI----------ISLALLAPISQA------------
---------YVWPSK--------YDDLDDLLYMQFGYVR--NGQLSDQVQSCDFGAKQP-
------GVQKAAQ-----------------------------------------------
--------------------WVRTAFHDAATYDATT---KI---GGLD-ASIQY---EL-
-DRPENL--G-A-ALNST--LAD-ISSL--VTTR----SSAADLLALSLVMSVARC-A--
NMR--VPLRLGRKDATEA------------------------------------------
---------G-------------------------IKG-VPEAHTDLDTSRKRFAT-MGM
DE-ADMITLIACGHSIGGVNSVDHPEIV-----S---G-P-------------------V
SPENKASF---DTTK-GAMDNQVVLEY-LDNS---TANPLIVNANDT-------------
---LNSDKRIFAADG-NATMRKL--ADKAYFKSKCENAFERMLNLV-PGDVTLS-EPI-E
PADIRPFITQ---YAL----NANGSIEFSGRIR--VRTTPVTGRDTNNLTASIILPSRSG
SSPTEVVAKQATYKLGQT---------YGYLD-EVFLWFEFK-----TVIPA-SAAISSF
NIRVN-------DDVY---DNAG-TGGYPVNPDVLYQ--APQSCTFADPT----------
--TKQWSITMVAAVS---KSLLQG-GAEPQLNVVKKPRK----------PRSFLPELTPE
IVKMEHAGKETAE--YVYFTATTPL-----------------------------------
------------------------------------------------------------
------------------------------------------------------------
-----------------------------STDGLDPRVDIEVGDSKVEYILTT-------
--------------------ALTQQK-------CAAL-----------------------
----------------
>SsclHyBpox_A63. .
--------------------MKTQSL----------ISMGLLPILSVN------------
-------AAYTWPSK--------YDELEDILYLQAGY-R--RYGFRDGVTPCGFSADGS-
------NRETAAE-----------------------------------------------
--------------------WIKTAYHDMATHDVET---GL---GGLD-ASIAY---EL-
-GRAENP--G-S-AFNGT--FGF-TNNY--ASIK----SSNSDLLAMSVVVASMAC-G--
GPI--IPFRAGRIDAVQA------------------------------------------
---------G-------------------------VPG-VPQPDQDLATHTAIFAK-QGF
NT-TEMITMVACGHVLGGVHGVDFPQIT---------GD--------------------N
NETSFPHF---NSQY-DNFTNSIVTEY-LEDK---SIDVLVVGKNDT-------------
---FNSDKRIFGADN-NKTMTSL--ADPSNFQAQCRDIFARMIDTV-PASVTLS-EVI-T
PIEVKPTELS---LAL----GANNTLSFTGSIR--VRTTHRNADN---VTVSLRYRDRNN
NLSNTTISTERGRWQLGQ---------SYGFAREVFTFYEFD-----TAFDV-TSSISSF
DVIIH--TAGEADEIN---TNNG--LGFPVSDAILLQ--APQSCQPQIIV----------
NEAGQWNLTITAAVR-----ADRV-GEPVAFDWVYKRFI----------QGVMINQLEVQ
RTVMEKA-SEEIGG-YYLYTATKPI-----------------------------------
------------------------------------------------------------
------------------------------------------------------------
-----------------------------DTVQWSTTFDLVLGEGDNVSKLEF-------
--------------------LSTGNLASTSWLDEKVQEREDAHKTRRSAVGARDILYSIL
FDIVAATQHVLRI---
>TstHyBpox1_A68. .
----------------------MTAE----------WLLFLTAAGSIL------------
---GSASGLPTWPSS--------VDELEDIMFLNTGY-Q--ARAFPADITPCSFSPDGP-
------SRISSAE-----------------------------------------------
--------------------WLRTAFHDMAPGNAFT---GV---GGLD-ASLQY---ELG
GDGGENI--G-T-AFNNT--LLS-FTPF--FSSR----ASLADLIALGVYTSVRVC-G--
GPT--IPIRTGRIDATAA------------------------------------------
---------G-------------------------PIG-VPLPQNSQYTFIQQFSR-MGF
NV-SEMIALTACGHTIGGVHASNFPEVV----QS---GT---------------------
VPNDYQHF---DSTT--KFDEKIASEY-IGGN---TSDPLAGPLAIKNT-----------
---YDSDMAVFTAD--NSTIRLM--ADPEYFQSRCQVMLQRMIEVV-PAGVALT-DPI-A
PYEVKPSNLQ---LTI---QPGGTQLQFTGEIR--VRTT-NLSGD--ISNVQLVYVDRDG
ASTCGS---CVIGTQYAGT--------ANGFD-DSFVFYSFS-----ATLPA-KASISSF
TVQVT---AGGNTVTH---NNNG--NGYPVQDNILFQ--NPQSCIAGSTD----------
-SNGNTKMTVTAAVR-----NTVT-SGTSTLSVEVKTPR-----SC-----CVVPGLSTV
NVTMAK--TGTIGE-YDLYRGSYALTPKQITTSKFSVSIGK----FSDSFKSTA-LTGSC
SELSGSSP----------------------------------------------------
--------------V--AYSYLGCYTDDV-NSRTFPAATTSD-NNMTLTECSNFCSGYPY
FGTEYTTQCFCGSSLSNSTTEAAETDCNMLCGGDSTESCGGPSRLSVYTNNKYV------
---------------IPGGTTI-PGYQYLG---CYNDTA-AA-RSLSGTYTYN-SKMTVE
SCATFCNGATYFG---
>VaaHyBpox_A73. .
--------------------MKTQSL----------ALFAASPLIALA------------
-----AGDAYIWPSP--------HDELEDILYLQSGY-L--ARNFVAGVTPCTQGGNVK-
------GRQNAAE-----------------------------------------------
--------------------WIRTAFHDMITHDVGA---GT---GGLD-GSIWF---EL-
-NRAENG--G-L-AFNNT--FNF-FNYL--YSSR----ASAADLLAMSVVVSHAGC----
GAQTKIPFRHGRKDAAQA------------------------------------------
---------G-------------------------PAG-VPEADTSIGTTMARFAT-AGL
SQ-QDMITLVACGHSLGGVHSNNHPQIVE--------GDSS------------------I
WNDTVVNF---DDTT-NKFDNRIAKEY-VFGV---TKNPLVVGRNNS-------------
---LNSDKRIFSSDG-NKTISEL-ACHSSTFEKRCANIFTRMIDTV-PDQVELS-EPL-E
AIDVKPYIVE---LFL----NDQGSLTFNGRVR--VRTTAGSRSQ-ADLAVQLALTDNAG
SGTTIVEAAHAGDT-------------MGLYD-ETFAFYEFN-----TTVNA-AKGVGKF
DIRLT-TPSSGKVETH---ANGG--QGYPVDDSLLFQ--KAASCVSRTST----------
--AGFRSATVTVAVR-----KEKA-AASLAVDVVRFERR----------QSVIVRSMSVD
RTAFPSAASEERGD-WVIFKAPIQL-----------------------------------
------------------------------------------------------------
------------------------------------------------------------
-----------------------------ATASWSTTYDIVQGGEGGSKIEFIR------
-------------------TEL-----------CPRA-----------------------
----------------
>VdaHyBpox2_A75. .
--------------------MKTQSL----------ALFAASPLIALA------------
-----AGDAYVWPSP--------HDELEDILYLQSGY-L--ARNFIAGVTPCTLGGNVK-
------GRQNAAE-----------------------------------------------
--------------------WIRTAFHDMITHDVEA---GT---GGVD-GSIWF---EL-
-NRAENG--G-L-AFNNT--FNF-FNYL--YSSR----ASAADLLAMSVIVSHAGC----
GAQTKIPFRHGRKDAAQA------------------------------------------
---------G-------------------------PAG-VPEVDTSIGTTMARFAT-AGL
SQ-QDMITLVACGHSLGGVHSNNHPQIVE--------GDSS------------------I
WNDTVVNF---DDTT-NKFDNRIAKEY-VFGV---TKNPLVVGRNNS-------------
---LNSDKRIFSSDG-NKTISEL-ACHSSTFEKRCANIFTRMIDTV-PDQVKLS-EPL-E
AIDVKPYIVD---LFL----NDQGSLTFNGRVR--VRTTGGSRSQ-ADLAVQLAMTDNAG
SGTNIIEAAYAGDT-------------RGLYG-ETFAFYEFN-----TTVNA-AKGVRKF
DIRLT-TPSSGKVETH---ANGG--QGYPVDDSLLFQ--KAASCVSRT------------
-------------------------STATSARRPSRWRQ-----------SVIVRSMSVD
RIAFPSAAGEERGD-WVIFKAPIQL-----------------------------------
------------------------------------------------------------
------------------------------------------------------------
-----------------------------ASAAWSTTYDIVQGGEGGSKIEFIR------
-------------------TEL-----------CPRA-----------------------
----------------
>AbHyBpox1_B1. .
------------------MHLVKKLA----------PSALLLQAQLSL------------
-------AAYHWPSPQ-------YDALETFMYEGQRG-D--GSNLASLVHPCR-KRSGT-
------NASVPAQ-----------------------------------------------
--------------------WLRLAFHDIATYNNDN---GT---GGLD-GSIVY---EL-
-GREENL--S-I-GFNQS--LTD-FEAF--PNKY----VSRADLIALGAIFSVATC-Q--
GPT--IPFRGGRIDAWTA------------------------------------------
---------G-------------------------DFG-TPLPQDDITTLTDSFKR-MGF
SP-SDMVGLIACGHSIGGVTSADEPDIVP----P---GND-------------------P
SKPTIVDF---DSTG--NFDNKVVTEY-LDGS---TQNPLVVTSNQT-------------
---LASDLKIFISDA-NQTIRSF--ADPNQYNSQCQTLLERMINTV-AHGVSLT-DEI-T
MIPAKVHDVQ---LTI-----ERNQLVFKSSLR--LPQPMGQKLN-TQRTVTMFWCDRYG
DSADCQGNTKSAQSVKTTQDDPNNSPITFNMG-LFFVHYHFV-----VPIDS-KVSISKF
WFEVD--EHNGTSAAVY--NNGG--DDYVVQQDQVILVPTLSSSVMRSNGSYTQTYTNRV
GEFFTKVYNITVAVR-------EG-SNPSRVYATAYDSA----------VANFTYAVNTT
FDFTRNSSMSPVGG-YEFYSGS--VEDSGHQ-----------------------------
------------------------------------------------------------
------------------------------------------------------------
----------------------------MTLDTF-ADVD---GTTYTDDFRQTTF-----
---------------------LDNSPYNAPSDVATKTSTSSSPVSFVISAPSLIFGLLLI
LLPLHLL---------
>CcinHyBpox1_B6. .
----------------MRLQLSTTTT----------LAVLLSTFSTLS------------
-------SAYTWPSPQ-------YDALEALIYEGRTT-A--GSSLTALVHPCK-KRVGT-
------LASVPAE-----------------------------------------------
--------------------WLRFAFHDMATHNVDD---GT---GGMD-GSIVY---EL-
-GRAENF--G-S-GFNQT--LGD-FENF--PNKY----LSRADIIAAGAVHSVATC-G--
GPI--IPFRGGRIDTFEA------------------------------------------
---------G-------------------------GFG-TPEPHHDLDTLTESFRR-QGF
ST-PEMIKMVACGHTMGGVRSEEFPQLVP----P---GPD-------------------P
SVMVIQDF---DTTP--DFDNKVVTEY-LDGT---TPNVLVNSPNRT-------------
---LVSDLRVFSADG-NNTMREI--APEDTFQSECRDILERMLNVV-PRGVTLT-EEI-T
MLPVKVKNAQ---LTI-----EKEQLVFKSTLR--LAQPLDEPVS-KERVVTMFWCDRYG
NNKDCEDSARSSVFVKRLTEDPDISPVTKNLG-YSFYSYDFV-----VPINP-AQSISKF
WFEVD--EKDGSRPTLH--NNEG--TDYPVEQDEIIFVPMMSSVNVISNGTDGKVVQNR-
--NN-----LTGEFFYREYNLVVGVR-EDTEPD--RVYVDGFDSSVLGFAYLVNTTIDLT
LDDSLKPVAG--YKFYTGQLDDSGLQ----------------------------------
------------------------------------------------------------
------------------------------------------------------------
--------------------------LSIDLNLDVGGRTYRQDFVQT-------------
--------------------NVLDNTPYVAPGTVMSGDRPSSALALRDGWICSLVALSLS
MVAVGYLS--------
>HanHyBpox1_B18. .
--------------------MIRGVA----------SLVIPLSISLLS------------
-------DGYQRPDTV-------YDALEDLYTVNSGL-G--SSNFIAGVSPCSFAPANTR
TT----GRQAAAE-----------------------------------------------
--------------------WVRTAYHDMATADVEA---GT---GGID-ASITF---ET-
-DRAENV--G-D-AFNAS--FNF-FVGF--QNKR----VSMSDLIALGTVYAVRAC-S--
GPS--ISYRAGRIDATGP------------------------------------------
---------G-------------------------SKG-VPEPQGDLATHTASFAK-QGF
NV-SEMIGLVACGHTLGGVHEQDFSTIVQ--------GE-TNAD---------------N
NTSGMQHF---DDSF-DSFDNHIAVQWMNSST---STNTLATGFNTT-------------
---TNSDARIFAADG-NATMRDL-ASNNQVFQDRCAYLLSRMIHTV-PKGVQLT-DVI-T
PIPVKPWLAQ---LSI----DNNGKLQFEGYIR--IFSTNKSQSP-RDYAVNMTWTDHNG
AACDGCSATARFPGLFS----------GSFWGAVAL--FHFN-----ITIDP-SVGFSAF
SVEYT-NTPGGPLTKA---DNDG--AGFPFDDVAVLH--KSASCIA--------------
-NDGS--VKAVVAIR---NDQK-IMSAYIIATSAVKQ------------AGSIARKLSTA
FVNVTES-GPSLSSLYTLYSAEFNV-----------------------------------
------------------------------------------------------------
------------------------------------------------------------
------------------------------GLVENASFDLVVETGGKTHITDF-------
---------------------VRPNGFQS----C--------------------------
----------------
>MperHyBpox1_B26. .
--------------------MRANLA----------LAHILLPFLVNA------------
---------YTWPSP--------IDELEDIMYLQGGY-F--RRGFHDGVLGCTFSPSFSP
------FRQASAE-----------------------------------------------
--------------------WLRTAFHDAITHDTST---GT---GGVD-ASLRY---EL-
-DRPENV--G-AIALNGT--FGF-FSGF--QTVR----SSMADLVALGVYTAVREC-G--
GPV--VKFRAGRIDAKGP------------------------------------------
---------G-------------------------EAG-VPEPQTDLEETTRRFEK-AGF
NV-EDMIAMVACGHTIGGVHGNDFPEIT---------GN--------------------N
SEESFPKF---DSTN-AGFDSQVVTEY-LAGN---TTNVLVVGPDV--------------
---TSSDRRIFGSDN-NATMNTL--ADPGTFRATCADILQRMVDTV-PSSVTLT-DPI-E
PIDVKPANLK---FYV----TSEGTLRFEGQIR--IRWTERAGDP--PPAVQLRYEG---
--GVIEAIKATFQGGI-----------GQGFD-DWFQFYEFQ-----HSLQP-NTSLSSF
TVEFN-------DEVH---TNGG--SGFPIHDEVWVQ-----------------------
------------HL----------------------------------------------
------------------------------------------------------------
------------------------------------------------------------
------------------------------------------------------------
------------------------------------------------------------
------------------------------------------------------------
----------------
>TasHyBpox1_B33. .
---------------------MLVAG----------ILFSLLSTLATV------------
----------TQASD--------ADKLRRLMV---------DSRFLQIVTPCKTGGT---
------NRNNAAE-----------------------------------------------
--------------------WLRTAFHDAVDHDAAA---GT---GGVD-GSIDY---EL-
-DFEENK--G-I-AFPSV--MTQ-YKFY--QQED----VSLSDIIALGAIVAVGAC-G--
GPM--IPMYHGRQDVFQN------------------------------------------
---------G-------------------------GTGRLPLPEGSTESHIEIFKR-MGF
TT-EEMIGLVACGHTLGGVHAN-----------IN--GH--------------------I
TSQPYHHF---DTSV-DGFDNSIAKGH-IEDT---RVNPIGQPWDPNNP-----------
--AVSSDTRTFAADG-NVTMRGF-AESQDKFFNTCADLLERMVNLA-PSSVSLQ-GPL-E
PFPISATFWP----QM----RNGAYSFLTGSAR--L---YNLKGQWSSFDITYTNRD--G
SAGTDASLLSVKDVQEM----------SIGKP-IEYRNFNMGT----RSVPP-ESGIGSV
VINVR--MNDGSTRQ----------EVVELDDTIMVDIGNQYTCKYTGAE----------
-NNNANGLNVSMAVL-----APYNAEDKVEVRYKSSSGEHTLAASYIGARDAT-YNIYNV
FIPDMDAIGLTK---FGGF-----LTRADGSTHKDTKDDVWYRTNTLGKCVAGATIPTAV
PTPSAALARRAAAKKTAPASP---------------------------------------
------------------------------------------------------------
------------------CPAGAGWAYCNDRCVNILSDIEHCGGCSDAGGVDCG------
--------------------SLTDGDVQCIQGKCVVAY----------------------
----------------
